# Supplementary material for: Variable interplay of UV-induced DNA damage and repair at transcription factor binding sites
Source: Nucleic Acids Res. 2020 Dec 21;49(2):891–901. doi: 10.1093/nar/gkaa1219 (PMC7826277; doi:10.1093/nar/gkaa1219)
Supplement: gkaa1219_Supplemental_Files [file gkaa1219_supplemental_files.zip]

Archive with 3 entries (3 files):
- Supplementary_Figures.pdf
- Supplementary_Table1.xlsx
- Supplementary_Table2.xlsx
