# Supplementary material for: Variable interplay of UV-induced DNA damage and repair at transcription factor binding sites
Source: Nucleic Acids Res. 2020 Dec 21;49(2):891–901. doi: 10.1093/nar/gkaa1219 (PMC7826277; doi:10.1093/nar/gkaa1219)
Supplement: gkaa1219_Supplemental_Files [file gkaa1219_supplemental_files.zip › Supplementary_Table1.xlsx]

## Sheet: TF motifs in study
TF symbol	Motif name	TF family	Instances in the genome
MAX	MA0058.3.centered	Basic helix-loop-helix factors (bHLH)	5461
MAX	MA0058.1.centered	Basic helix-loop-helix factors (bHLH)	5518
MAX	MA0058.2.centered	Basic helix-loop-helix factors (bHLH)	5972
USF1	MA0093.2.centered	Basic helix-loop-helix factors (bHLH)	7412
MYCN	MA0104.4.centered	Basic helix-loop-helix factors (bHLH)	5994
USF2	MA0526.1.centered	Basic helix-loop-helix factors (bHLH)	7693
USF2	MA0526.2.centered	Basic helix-loop-helix factors (bHLH)	8223
MITF	MA0620.2.centered	Basic helix-loop-helix factors (bHLH)	5564
TFAP4	MA0691.1.centered	Basic helix-loop-helix factors (bHLH)	8401
ASCL1	MA1100.1.centered	Basic helix-loop-helix factors (bHLH)	7151
TFAP2A	MA0003.3.centered	Basic helix-span-helix factors (bHSH)	8380
TFAP2A	MA0003.1.centered	Basic helix-span-helix factors (bHSH)	11226
TFAP2A	MA0003.2.centered	Basic helix-span-helix factors (bHSH)	10437
TFAP2C	MA0524.2.centered	Basic helix-span-helix factors (bHSH)	9840
TFAP2C	MA0524.1.centered	Basic helix-span-helix factors (bHSH)	11026
FOS	MA0476.1.centered	Basic leucine zipper factors (bZIP)	19859
CEBPA	MA0102.3.centered	Basic leucine zipper factors (bZIP)	6096
CEBPB	MA0466.1.centered	Basic leucine zipper factors (bZIP)	7016
FOSL1	MA0477.1.centered	Basic leucine zipper factors (bZIP)	17995
FOSL2	MA0478.1.centered	Basic leucine zipper factors (bZIP)	21657
JUNB	MA0490.1.centered	Basic leucine zipper factors (bZIP)	17655
JUND	MA0491.1.centered	Basic leucine zipper factors (bZIP)	23759
MAFK	MA0496.2.centered	Basic leucine zipper factors (bZIP)	5031
NFE2	MA0841.1.centered	Basic leucine zipper factors (bZIP)	6460
NRF1	MA0506.1.centered	Basic leucine zipper factors (bZIP)	11816
SP1	MA0079.3.centered	C2H2 zinc finger factors	25773
SP1	MA0079.2.centered	C2H2 zinc finger factors	24491
SP1	MA0079.1.centered	C2H2 zinc finger factors	5203
YY1	MA0095.1.centered	C2H2 zinc finger factors	5983
REST	MA0138.1.centered	C2H2 zinc finger factors	4994
CTCF	MA0139.1.centered	C2H2 zinc finger factors	14623
EGR1	MA0162.3.centered	C2H2 zinc finger factors	5665
EGR1	MA0162.2.centered	C2H2 zinc finger factors	14074
SP2	MA0516.1.centered	C2H2 zinc finger factors	13270
ZNF263	MA0528.1.centered	C2H2 zinc finger factors	8045
KLF5	MA0599.1.centered	C2H2 zinc finger factors	13832
SP4	MA0685.1.centered	C2H2 zinc finger factors	6286
EGR3	MA0732.1.centered	C2H2 zinc finger factors	6069
CTCFL	MA1102.1.centered	C2H2 zinc finger factors	14514
KLF9	MA1107.1.centered	C2H2 zinc finger factors	11470
ZNF384	MA1125.1.centered	C2H2 zinc finger factors	17760
ZSCAN4	MA1155.1.centered	C2H2 zinc finger factors	8209
E2F1	MA0024.2.centered	Fork head / winged helix factors	6778
FOXA1	MA0148.3.centered	Fork head / winged helix factors	6681
FOXA1	MA0148.2.centered	Fork head / winged helix factors	7325
FOXA1	MA0148.1.centered	Fork head / winged helix factors	7333
E2F6	MA0471.1.centered	Fork head / winged helix factors	6217
ESR1	MA0112.2.centered	Nuclear receptors with C4 zinc fingers	5206
RELA	MA0107.1.centered	Rel homology region (RHR) factors	5209
EBF1	MA0154.3.centered	Rel homology region (RHR) factors	5323
EBF1	MA0154.2.centered	Rel homology region (RHR) factors	5152
STAT3	MA0144.2.centered	STAT domain factors	5583
TEAD4	MA0809.1.centered	TEA domain factors	6483
IRF1	MA0050.2.centered	Tryptophan cluster factors	5934
GABPA	MA0062.1.centered	Tryptophan cluster factors	5849
SPI1	MA0080.1.centered	Tryptophan cluster factors	5754
SPI1	MA0080.2.centered	Tryptophan cluster factors	7035
SPI1	MA0080.4.centered	Tryptophan cluster factors	5640
ETS1	MA0098.1.centered	Tryptophan cluster factors	6554
ELF1	MA0473.1.centered	Tryptophan cluster factors	9988
ELF1	MA0473.2.centered	Tryptophan cluster factors	5779
FLI1	MA0475.1.centered	Tryptophan cluster factors	13158
FLI1	MA0475.2.centered	Tryptophan cluster factors	5073
ELF3	MA0640.1.centered	Tryptophan cluster factors	5030
