# Supplementary material for: Variable interplay of UV-induced DNA damage and repair at transcription factor binding sites
Source: Nucleic Acids Res. 2020 Dec 21;49(2):891–901. doi: 10.1093/nar/gkaa1219 (PMC7826277; doi:10.1093/nar/gkaa1219)
Supplement: gkaa1219_Supplemental_Files [file gkaa1219_supplemental_files.zip › Supplementary_Table2.xlsx]

## Sheet: Legend
Mutations TFBS		Results of the analysis of mutations across TFBS regions
Mutations motif		Results of the analysis of mutations in dipyrimidines within motifs
CPDs TFBS		Results of the analysis of CPDs formation across TFBS regions
CPDs motif		Results of the analysis of formation of CPDs in dipyrimidines within motifs
Repair TFBS		Results of the analysis of CPDs repair across TFBS regions 48h after exposure
Repair motif		Results of the analysis of repair of CPDs in dipyrimidines within motifs 48h after exposure

## Sheet: Mutations TFBS
TF family	TF symbol	motif	motif_obs_muts	motif_exp_muts	tfbs_obs_muts	tfbs_exp_muts	flanks_obs_muts	flanks_exp_muts	dhs_flanks_obs_muts	dhs_flanks_exp_muts	motif_pval	tfbs_pval	dhs_flanks_pval	flanks_pval	motif_qval	tfbs_qval	dhs_flanks_qval	flanks_qval
Basic helix-loop-helix factors (bHLH)	MAX	MA0058.3.centered	373	251.996	1757	1391.82	19936	20224.3	5556	5651.65	2.32902e-14	1.1152e-22	0.202664	0.0423526	3.46644e-14	1.7408e-22	0.223629	0.0501956
Basic helix-loop-helix factors (bHLH)	MAX	MA0058.1.centered	475	265.038	2254	1438.38	20010	20746.5	5727	5822.5	3.86726e-38	7.56169e-103	0.210134	3.06232e-07	7.07155e-38	1.61316e-102	0.227942	4.55787e-07
Basic helix-loop-helix factors (bHLH)	MAX	MA0058.2.centered	299	298.208	1513	1643.8	25000	24193.6	5886	6606.73	0.963382	0.00123511	6.72909e-19	2.08958e-07	0.963382	0.00129585	1.53808e-18	3.18413e-07
Basic helix-loop-helix factors (bHLH)	USF1	MA0093.2.centered	503	386.073	2565	1988.07	28436	28452.1	7279	7895.55	2.5491e-09	2.15976e-38	3.70658e-12	0.923964	3.54657e-09	3.83958e-38	7.18852e-12	0.923964
Basic helix-loop-helix factors (bHLH)	MYCN	MA0104.4.centered	445	299.439	2323	1562.18	20633	21801.8	6600	6206.19	3.70447e-17	8.84093e-83	5.57596e-07	2.27472e-15	5.92716e-17	1.71461e-82	8.70394e-07	5.02006e-15
Basic helix-loop-helix factors (bHLH)	USF2	MA0526.1.centered	645	389.404	3081	2062.24	29012	29750.3	7939	8280.76	1.85434e-38	9.43721e-112	0.000169439	1.8188e-05	3.49053e-38	2.15708e-111	0.00024098	2.5305e-05
Basic helix-loop-helix factors (bHLH)	USF2	MA0526.2.centered	705	419.763	3445	2170.86	29779	30994	8585	8691.29	3.66944e-44	4.44631e-165	0.253594	4.85329e-12	7.11649e-44	1.35507e-164	0.270501	9.41245e-12
Basic helix-loop-helix factors (bHLH)	MITF	MA0620.2.centered	540	292.845	2423	1496.7	20630	21429	5819	6000.58	2.14018e-47	5.05368e-127	0.0189147	4.61789e-08	4.41843e-47	1.29374e-126	0.0232796	7.38863e-08
Basic helix-loop-helix factors (bHLH)	TFAP4	MA0691.1.centered	244	422.779	1866	2254.19	33136	32357.2	8555	8997.95	3.16934e-18	2.67936e-16	2.9273e-06	1.45623e-05	5.20098e-18	3.98788e-16	4.35692e-06	2.07108e-05
Basic helix-loop-helix factors (bHLH)	ASCL1	MA1100.1.centered	242	312.24	1693	1870.19	26115	26582	8276	7679.92	6.91565e-05	4.08661e-05	9.69493e-12	0.00413354	8.19633e-05	4.35905e-05	1.72354e-11	0.00529094
Basic helix-span-helix factors (bHSH)	TFAP2A	MA0003.3.centered	556	468.939	2525	2245.95	29691	30297.4	9031	8743.76	5.67947e-05	3.7252e-09	0.00209954	0.000486818	6.85823e-05	4.25737e-09	0.00279939	0.00064909
Basic helix-span-helix factors (bHSH)	TFAP2A	MA0003.1.centered	737	630.681	3521	2913.38	36625	38129.9	12017	11164	2.24286e-05	1.81067e-29	6.31354e-16	1.20475e-14	2.81457e-05	3.04955e-29	1.34689e-15	2.48724e-14
Basic helix-span-helix factors (bHSH)	TFAP2A	MA0003.2.centered	651	631.776	2910	2883.19	39355	38900.1	10444	10990.3	0.443719	0.617047	1.81231e-07	0.0209177	0.458032	0.617047	2.8997e-07	0.0252591
Basic helix-span-helix factors (bHSH)	TFAP2C	MA0524.2.centered	683	582.528	3012	2665.86	35642	35816.5	9961	10177.6	3.06375e-05	1.90635e-11	0.0315799	0.356006	3.77077e-05	2.54179e-11	0.037428	0.391314
Basic helix-span-helix factors (bHSH)	TFAP2C	MA0524.1.centered	713	680.159	3186	3058.33	41513	40984	10860	11593.6	0.207276	0.0207942	8.99594e-12	0.00888772	0.21747	0.0214649	1.64497e-11	0.0111532
Basic leucine zipper factors (bZIP)	FOS	MA0476.1.centered	893	1514.57	5083	6982.23	103112	98427.8	23575	26510	1.26539e-57	9.36748e-115	7.03757e-73	1.4375e-50	2.79258e-57	2.22044e-114	5.0045e-72	4.6e-50
Basic leucine zipper factors (bZIP)	CEBPA	MA0102.3.centered	252	288.926	1432	1700.44	26953	26089.4	6331	6975.4	0.0296412	7.08403e-11	1.10432e-14	8.58152e-08	0.0327075	8.88977e-11	2.27988e-14	1.33955e-07
Basic leucine zipper factors (bZIP)	CEBPB	MA0466.1.centered	347	355.101	1749	2032.05	31900	30904.8	7500	8264.42	0.666902	3.21338e-10	3.73363e-17	1.43489e-08	0.677487	3.80845e-10	8.23974e-17	2.35469e-08
Basic leucine zipper factors (bZIP)	FOSL1	MA0477.1.centered	783	1378.61	4600	6381.44	93374	89049.1	21386	24070	4.09053e-58	1.52436e-110	2.85329e-67	9.44594e-48	9.34979e-58	3.36411e-110	1.8261e-66	2.87876e-47
Basic leucine zipper factors (bZIP)	FOSL2	MA0478.1.centered	940	1659.72	5474	7637.98	113290	107991	25715	29026	4.30017e-70	8.10345e-136	2.09595e-84	1.10028e-58	1.14671e-69	2.16092e-135	1.67676e-83	4.14224e-58
Basic leucine zipper factors (bZIP)	JUNB	MA0490.1.centered	742	1287.27	4472	5991.07	88368	84545.8	20346	22776.3	2.44866e-52	4.86041e-86	1.58173e-58	1.37274e-39	5.22382e-52	9.72082e-86	7.23077e-58	3.51422e-39
Basic leucine zipper factors (bZIP)	JUND	MA0491.1.centered	1075	1853.11	6213	8505.34	125395	119744	28649	32190.8	2.69402e-73	7.38908e-137	5.01507e-87	3.88808e-60	7.83716e-73	2.05609e-136	4.58521e-86	1.55523e-59
Basic leucine zipper factors (bZIP)	MAFK	MA0496.2.centered	157	290.537	1183	1521.89	23454	22406.4	5352	6086.67	4.32581e-15	3.31801e-18	4.06234e-21	2.39652e-12	6.59171e-15	5.05602e-18	9.9996e-21	4.79305e-12
Basic leucine zipper factors (bZIP)	NFE2	MA0841.1.centered	280	458.887	1546	2103.83	30593	29192.5	7013	7911.88	6.01584e-17	3.90256e-34	4.4596e-24	2.23043e-16	9.39058e-17	6.75037e-34	1.24093e-23	5.09813e-16
Basic leucine zipper factors (bZIP)	NRF1	MA0506.1.centered	714	391.872	5788	2663.77	32458	38372.4	14204	11417.1	1.25217e-59	0	2.57795e-150	1.09946e-200	2.96811e-59	0	5.49963e-149	7.81835e-200
C2H2 zinc finger factors	SP1	MA0079.3.centered	5108	1804.07	16291	7280.33	75100	86780.7	28665	26017.9	0	0	1.1304e-60	0	0	0	6.5769e-60	0
C2H2 zinc finger factors	SP1	MA0079.2.centered	4438	1663.65	14106	6690.55	70392	80256.4	26477	24053.7	0	0	3.65356e-55	3.18148e-266	0	0	1.46142e-54	2.90878e-265
C2H2 zinc finger factors	SP1	MA0079.1.centered	828	312.984	2859	1393.96	15709	17578.7	5603	5199.19	7.65286e-187	0	2.05597e-08	2.94376e-45	2.72102e-186	0	3.3739e-08	8.19134e-45
C2H2 zinc finger factors	YY1	MA0095.1.centered	789	376.63	2361	1885.64	25176	25699.4	7284	7275.9	1.7226e-100	5.68756e-28	0.92421	0.00107598	5.51234e-100	9.33343e-28	0.92421	0.00140536
C2H2 zinc finger factors	REST	MA0138.1.centered	271	333.467	1367	1546.97	20500	20290	5834	5889.85	0.000612091	4.59014e-06	0.466086	0.139808	0.000712251	5.15384e-06	0.489008	0.162685
C2H2 zinc finger factors	CTCF	MA0139.1.centered	3387	1076.59	6666	5030.96	72408	70323.7	15334	19247.6	0	5.69084e-118	1.22793e-175	3.47741e-15	0	1.40082e-117	3.92939e-174	7.41847e-15
C2H2 zinc finger factors	EGR1	MA0162.3.centered	616	307.799	2911	1486.51	16905	19389.7	6819	5757.05	2.94419e-69	1.39922e-299	1.28362e-44	2.24335e-71	7.53712e-69	4.71315e-299	4.32376e-44	1.02553e-70
C2H2 zinc finger factors	EGR1	MA0162.2.centered	2074	873.833	7559	3784.2	40494	47259.9	17074	14081.7	0	0	1.1936e-140	3.97661e-213	0	0	1.90977e-139	3.18129e-212
C2H2 zinc finger factors	SP2	MA0516.1.centered	3810	915.332	12692	3831.19	34557	46211.9	16731	13941.1	0	0	9.4212e-124	0	0	0	1.20591e-122	0
C2H2 zinc finger factors	ZNF263	MA0528.1.centered	778	693.419	2745	2525.83	26425	27110.2	8627	8183.58	0.00128818	1.25506e-05	9.207e-07	3.09714e-05	0.0014722	1.3849e-05	1.40297e-06	4.21738e-05
C2H2 zinc finger factors	KLF5	MA0599.1.centered	3549	925.873	11833	4018.23	39311	50933.5	18891	15050.8	0	0	1.16067e-215	0	0	0	7.42828e-214	0
C2H2 zinc finger factors	SP4	MA0685.1.centered	2675	436.94	8252	2003.19	17779	25277.1	8793	7544.66	0	0	5.69547e-47	0	0	0	2.02506e-46	0
C2H2 zinc finger factors	EGR3	MA0732.1.centered	740	367.824	3189	1700.54	19087	21566.9	7422	6421.58	4.00551e-84	4.45144e-286	7.40615e-36	4.03861e-64	1.22073e-83	1.42446e-285	2.36997e-35	1.72314e-63
C2H2 zinc finger factors	CTCFL	MA1102.1.centered	3538	965.748	7451	4733.04	64842	64551.7	15089	18215.7	0	0	4.28177e-119	0.25246	0	0	4.56722e-118	0.288525
C2H2 zinc finger factors	KLF9	MA1107.1.centered	1648	482.823	5913	2681.93	37509	40722.3	11480	11522.3	0	0	0.693478	3.21513e-57	0	0	0.715848	1.08299e-56
C2H2 zinc finger factors	ZNF384	MA1125.1.centered	491	538.187	3929	3855.41	63155	63307.2	17287	17255.7	0.0418007	0.235461	0.811255	0.544768	0.0453431	0.239198	0.824132	0.562341
C2H2 zinc finger factors	ZSCAN4	MA1155.1.centered	170	77.8682	997	1237	31273	29712.4	6491	7886.02	1.57665e-25	8.55405e-12	9.73897e-56	1.25291e-19	2.80293e-25	1.16481e-11	4.15529e-55	2.96985e-19
Fork head / winged helix factors	E2F1	MA0024.2.centered	733	394.653	2856	1781.98	20345	22776.5	8121	6788.2	3.19658e-65	3.6555e-143	5.30726e-59	1.57876e-58	7.8685e-65	1.06342e-142	2.83054e-58	5.61336e-58
Fork head / winged helix factors	FOXA1	MA0148.3.centered	176	262.806	1430	1759.79	28877	27820.4	6722	7507.39	8.33752e-08	3.49494e-15	1.1151e-19	2.24374e-10	1.13532e-07	5.08355e-15	2.64321e-19	3.88107e-10
Fork head / winged helix factors	FOXA1	MA0148.2.centered	207	288.801	1621	1901.47	31023	29904.9	7194	8075.78	1.44994e-06	1.19266e-10	8.7283e-23	9.52405e-11	1.85592e-06	1.4402e-10	2.23445e-22	1.69316e-10
Fork head / winged helix factors	FOXA1	MA0148.1.centered	207	289.357	1623	1904.22	31068	29942.7	7198	8086.38	1.25902e-06	1.09798e-10	4.47643e-23	7.41276e-11	1.64444e-06	1.35136e-10	1.19371e-22	1.35548e-10
Fork head / winged helix factors	E2F6	MA0471.1.centered	644	441.497	2393	1773.07	19851	21634.2	7569	6407.16	4.73252e-22	3.40528e-49	7.42889e-48	6.69412e-34	8.18598e-22	6.2268e-49	2.79676e-47	1.64778e-33
Nuclear receptors with C4 zinc fingers	ESR1	MA0112.2.centered	285	324.208	1369	1535.38	21223	20552.2	5306	5827.84	0.0292004	2.11636e-05	7.63501e-12	2.79673e-06	0.0327075	2.29572e-05	1.43718e-11	4.06797e-06
Rel homology region (RHR) factors	RELA	MA0107.1.centered	609	421.263	1807	1547.01	19378	19447.5	5276	5478.69	4.97486e-20	3.5951e-11	0.00610829	0.618033	8.37871e-20	4.65094e-11	0.00781861	0.627843
Rel homology region (RHR) factors	EBF1	MA0154.3.centered	526	426.076	1837	1553.28	19478	19627.8	5387	5528.27	1.23365e-06	5.62232e-13	0.0571016	0.284416	1.64444e-06	7.82236e-13	0.065259	0.319345
Rel homology region (RHR) factors	EBF1	MA0154.2.centered	506	386.999	1736	1481.61	18881	19005.4	5195	5345.99	1.36104e-09	3.63354e-11	0.0386645	0.366092	1.93571e-09	4.65094e-11	0.0449914	0.391314
STAT domain factors	STAT3	MA0144.2.centered	577	432.771	2113	1798.1	23932	24043.9	6381	6609.73	3.76129e-12	1.02187e-13	0.00483917	0.470049	5.47096e-12	1.45333e-13	0.00632055	0.493166
TEA domain factors	TEAD4	MA0809.1.centered	452	486.765	1835	2123.68	30432	29264.2	7114	8022.32	0.114434	3.50846e-10	3.09005e-24	8.09169e-12	0.122063	4.08257e-10	8.98923e-24	1.52314e-11
Tryptophan cluster factors	IRF1	MA0050.2.centered	525	285.979	2145	1478.54	20632	21511.2	6206	6008.19	1.8585e-45	1.84578e-67	0.0106112	1.95071e-09	3.71701e-45	3.47442e-67	0.013316	3.2854e-09
Tryptophan cluster factors	GABPA	MA0062.1.centered	2523	418.323	5213	1806.46	19421	23040.3	6917	6727.95	0	0	0.0209921	5.48193e-126	0	0	0.0253489	3.18948e-125
Tryptophan cluster factors	SPI1	MA0080.1.centered	3586	443.766	7525	1899.79	16931	23603.7	8166	7121.4	0	0	2.69128e-35	0	0	0	8.20198e-35	0
Tryptophan cluster factors	SPI1	MA0080.2.centered	936	525.387	2590	2125.65	28325	28173.7	7132	7798.86	5.15859e-72	6.32972e-24	3.97953e-14	0.366857	1.43543e-71	1.01275e-23	7.95905e-14	0.391314
Tryptophan cluster factors	SPI1	MA0080.4.centered	986	402.78	2556	1706.91	22463	22853.7	5870	6344.99	2.70254e-186	3.92462e-94	2.35182e-09	0.00964953	9.10329e-186	8.10245e-94	4.06801e-09	0.0118763
Tryptophan cluster factors	ETS1	MA0098.1.centered	3812	478.373	7978	2065.3	18230	25530.1	9115	7699.36	0	0	1.01455e-58	0	0	0	4.99469e-58	0
Tryptophan cluster factors	ELF1	MA0473.1.centered	2674	738.934	6104	3087.12	37115	39847.4	11012	11344.2	0	0	0.00178898	9.32776e-43	0	0	0.00243606	2.4874e-42
Tryptophan cluster factors	ELF1	MA0473.2.centered	2090	425.555	4811	1814.22	20097	23232.3	6851	6731.41	0	0	0.144373	2.88352e-94	0	0	0.162103	1.41958e-93
Tryptophan cluster factors	FLI1	MA0475.1.centered	3307	1043.32	8062	4348.47	52946	56322.4	15596	15990.7	0	0	0.00176996	4.65644e-46	0	0	0.00243606	1.3546e-45
Tryptophan cluster factors	FLI1	MA0475.2.centered	2140	405.578	5102	1735.77	18615	22314.2	6784	6470.1	0	0	9.28047e-05	8.9771e-136	0	0	0.000134989	5.74534e-135
Tryptophan cluster factors	ELF3	MA0640.1.centered	2053	394.026	4509	1673.18	18379	21671.2	6664	6221.9	0	0	1.98326e-08	4.28939e-111	0	0	3.34023e-08	2.28767e-110

## Sheet: Mutations motif
class	TF	motif	index	observed_mutations	expected_mutations	observed_no_mutations	expected_no_mutations	pval	qval
Basic helix-loop-helix factors (bHLH)	MAX	MA0058.2.centered	3	23	15.36	3684	3691.64	0.0507679	0.0888437
Basic helix-loop-helix factors (bHLH)	MAX	MA0058.2.centered	4	28	21.96	3679	3685.04	0.196101	0.284902
Basic helix-loop-helix factors (bHLH)	MAX	MA0058.3.centered	-4	11	15.18	2872	2867.82	0.282066	0.376632
Basic helix-loop-helix factors (bHLH)	MAX	MA0058.3.centered	-3	8	7.98	2875	2875.02	0.994343	0.994951
Basic helix-loop-helix factors (bHLH)	USF1	MA0093.2.centered	2	20	26.76	5671	5664.24	0.190241	0.278137
Basic helix-loop-helix factors (bHLH)	MYCN	MA0104.4.centered	-4	16	19.92	4395	4391.08	0.378704	0.470326
Basic helix-loop-helix factors (bHLH)	MYCN	MA0104.4.centered	-3	16	14.04	4395	4396.96	0.600334	0.683139
Basic helix-loop-helix factors (bHLH)	MYCN	MA0104.4.centered	2	16	13.86	4395	4397.14	0.564801	0.655623
Basic helix-loop-helix factors (bHLH)	MYCN	MA0104.4.centered	3	16	18.62	4395	4392.38	0.542884	0.633365
Basic helix-loop-helix factors (bHLH)	USF2	MA0526.1.centered	2	22	22.38	4950	4949.62	0.935834	0.96079
Basic helix-loop-helix factors (bHLH)	USF2	MA0526.2.centered	-2	24	19.56	5513	5517.44	0.314562	0.408223
Basic helix-loop-helix factors (bHLH)	MITF	MA0620.2.centered	-3	21	23.14	4065	4062.86	0.6555	0.73563
Basic helix-loop-helix factors (bHLH)	MITF	MA0620.2.centered	2	21	22.42	4069	4067.58	0.763627	0.83999
Basic helix-loop-helix factors (bHLH)	TFAP4	MA0691.1.centered	-1	8	12.26	8352	8347.74	0.223399	0.316596
Basic helix-loop-helix factors (bHLH)	TFAP4	MA0691.1.centered	0	8	11.56	8350	8346.44	0.294738	0.384658
Basic helix-loop-helix factors (bHLH)	ASCL1	MA1100.1.centered	0	11	11.22	6490	6489.78	0.947588	0.964286
Basic helix-loop-helix factors (bHLH)	ASCL1	MA1100.1.centered	1	8	8.7	6162	6161.3	0.812277	0.868685
Basic helix-span-helix factors (bHSH)	TFAP2A	MA0003.1.centered	-3	13	16.74	11165	11161.3	0.360304	0.452338
Basic helix-span-helix factors (bHSH)	TFAP2A	MA0003.1.centered	-2	48	61.24	11130	11116.8	0.0897842	0.143036
Basic helix-span-helix factors (bHSH)	TFAP2A	MA0003.1.centered	-1	34	47.36	7852	7838.64	0.0515118	0.0894679
Basic helix-span-helix factors (bHSH)	TFAP2A	MA0003.1.centered	1	30	34.76	6455	6450.24	0.418209	0.515941
Basic helix-span-helix factors (bHSH)	TFAP2A	MA0003.1.centered	2	44	44.72	10622	10621.3	0.91408	0.947659
Basic helix-span-helix factors (bHSH)	TFAP2A	MA0003.1.centered	3	61	53.94	10605	10612.1	0.335187	0.42543
Basic helix-span-helix factors (bHSH)	TFAP2A	MA0003.2.centered	-2	39	56.7	9837	9819.3	0.0184038	0.0363356
Basic helix-span-helix factors (bHSH)	TFAP2A	MA0003.2.centered	-1	49	50.56	9827	9825.44	0.825906	0.87577
Basic helix-span-helix factors (bHSH)	TFAP2A	MA0003.2.centered	3	42	48.8	9602	9595.2	0.329119	0.42237
Basic helix-span-helix factors (bHSH)	TFAP2A	MA0003.2.centered	4	46	79.42	9598	9564.58	0.000166132	0.000421721
Basic helix-span-helix factors (bHSH)	TFAP2A	MA0003.2.centered	5	46	37.2	6558	6566.8	0.147926	0.224808
Basic helix-span-helix factors (bHSH)	TFAP2A	MA0003.3.centered	-3	17	27.28	8261	8250.72	0.0486714	0.0858252
Basic helix-span-helix factors (bHSH)	TFAP2A	MA0003.3.centered	-2	27	36.34	8251	8241.66	0.120476	0.186778
Basic helix-span-helix factors (bHSH)	TFAP2A	MA0003.3.centered	2	30	31.54	7911	7909.46	0.7835	0.847143
Basic helix-span-helix factors (bHSH)	TFAP2A	MA0003.3.centered	3	16	25.24	7925	7915.76	0.0654572	0.107269
Basic helix-span-helix factors (bHSH)	TFAP2C	MA0524.1.centered	-2	45	59.44	9001	8986.56	0.0602253	0.100812
Basic helix-span-helix factors (bHSH)	TFAP2C	MA0524.1.centered	-1	44	48.88	9002	8997.12	0.483995	0.573348
Basic helix-span-helix factors (bHSH)	TFAP2C	MA0524.1.centered	3	36	48.7	10932	10919.3	0.0681643	0.110112
Basic helix-span-helix factors (bHSH)	TFAP2C	MA0524.1.centered	4	53	85.56	10915	10882.4	0.000409535	0.000980465
Basic helix-span-helix factors (bHSH)	TFAP2C	MA0524.1.centered	5	46	38.42	5692	5699.58	0.219817	0.313443
Basic helix-span-helix factors (bHSH)	TFAP2C	MA0524.2.centered	-4	45	31.56	9150	9163.44	0.0165525	0.033249
Basic helix-span-helix factors (bHSH)	TFAP2C	MA0524.2.centered	-3	46	60.92	9149	9134.08	0.0551201	0.0939827
Basic helix-span-helix factors (bHSH)	TFAP2C	MA0524.2.centered	-2	36	34.74	6466	6467.26	0.830276	0.87577
Basic helix-span-helix factors (bHSH)	TFAP2C	MA0524.2.centered	1	31	32.68	6189	6187.32	0.768258	0.841079
Basic helix-span-helix factors (bHSH)	TFAP2C	MA0524.2.centered	2	48	57.08	8977	8967.92	0.227952	0.321079
Basic helix-span-helix factors (bHSH)	TFAP2C	MA0524.2.centered	3	51	30	8974	8995	0.000122811	0.000315215
Basic leucine zipper factors (bZIP)	FOS	MA0476.1.centered	-2	53	93.58	18977	18936.4	2.60803e-05	7.08771e-05
Basic leucine zipper factors (bZIP)	FOS	MA0476.1.centered	2	76	99.6	19742	19718.4	0.0177545	0.0353559
Basic leucine zipper factors (bZIP)	FOSL1	MA0477.1.centered	-2	58	76.68	17893	17874.3	0.0325337	0.0621097
Basic leucine zipper factors (bZIP)	FOSL1	MA0477.1.centered	0	8	11.58	9054	9050.42	0.292477	0.383875
Basic leucine zipper factors (bZIP)	FOSL1	MA0477.1.centered	2	63	75.4	17080	17067.6	0.15238	0.228569
Basic leucine zipper factors (bZIP)	FOSL2	MA0478.1.centered	-1	81	101.52	21332	21311.5	0.0412086	0.075549
Basic leucine zipper factors (bZIP)	FOSL2	MA0478.1.centered	3	66	106.3	20289	20248.7	8.89167e-05	0.000233406
Basic leucine zipper factors (bZIP)	JUNB	MA0490.1.centered	-1	54	76.04	17554	17532	0.01131	0.0233269
Basic leucine zipper factors (bZIP)	JUNB	MA0490.1.centered	3	49	74.44	16261	16235.6	0.00312326	0.00687117
Basic leucine zipper factors (bZIP)	JUND	MA0491.1.centered	-2	71	116.78	23625	23579.2	2.16821e-05	5.96258e-05
Basic leucine zipper factors (bZIP)	JUND	MA0491.1.centered	2	72	114.28	22471	22428.7	7.33671e-05	0.000194802
Basic leucine zipper factors (bZIP)	MAFK	MA0496.2.centered	-4	3	6.53061	3044	3040.47	0.166648	0.246768
Basic leucine zipper factors (bZIP)	MAFK	MA0496.2.centered	-2	10	20.46	3868	3857.54	0.0204162	0.0399674
Basic leucine zipper factors (bZIP)	MAFK	MA0496.2.centered	2	13	20.38	4024	4016.62	0.101233	0.159081
Basic leucine zipper factors (bZIP)	MAFK	MA0496.2.centered	4	2	7.1	3002	2996.9	0.0553318	0.0939827
Basic leucine zipper factors (bZIP)	NFE2	MA0841.1.centered	-2	24	26.1	6354	6351.9	0.680414	0.759303
Basic leucine zipper factors (bZIP)	NFE2	MA0841.1.centered	2	26	26.52	6335	6334.48	0.919402	0.948134
C2H2 zinc finger factors	SP1	MA0079.1.centered	-5	54	16.18	2849	2886.82	4.15709e-21	1.47737e-20
C2H2 zinc finger factors	SP1	MA0079.1.centered	-4	74	24.18	3961	4010.82	2.92893e-24	1.07394e-23
C2H2 zinc finger factors	SP1	MA0079.1.centered	-3	53	26.18	5142	5168.82	1.48041e-07	4.47677e-07
C2H2 zinc finger factors	SP1	MA0079.1.centered	-2	20	11.54	5175	5183.46	0.0126611	0.0258825
C2H2 zinc finger factors	SP1	MA0079.1.centered	0	10	9.2	2852	2852.8	0.791643	0.850556
C2H2 zinc finger factors	SP1	MA0079.1.centered	1	30	20.82	4184	4193.18	0.0437091	0.0792639
C2H2 zinc finger factors	SP1	MA0079.1.centered	2	75	30.54	4548	4592.46	6.92292e-16	2.31767e-15
C2H2 zinc finger factors	SP1	MA0079.1.centered	3	76	27.06	4547	4595.94	3.88335e-21	1.40164e-20
C2H2 zinc finger factors	SP1	MA0079.2.centered	-5	240	110.78	19770	19899.2	7.87263e-35	3.08233e-34
C2H2 zinc finger factors	SP1	MA0079.2.centered	-4	312	142.48	20838	21007.5	4.48931e-46	2.03339e-45
C2H2 zinc finger factors	SP1	MA0079.2.centered	-3	203	161.1	21345	21386.9	0.000921139	0.00212783
C2H2 zinc finger factors	SP1	MA0079.2.centered	-2	90	88.16	21458	21459.8	0.844322	0.882526
C2H2 zinc finger factors	SP1	MA0079.2.centered	0	139	125.8	19917	19930.2	0.237765	0.332871
C2H2 zinc finger factors	SP1	MA0079.2.centered	1	259	125.3	19797	19930.7	4.43391e-33	1.67907e-32
C2H2 zinc finger factors	SP1	MA0079.2.centered	2	397	99.74	17097	17394.3	8.79609e-196	6.55451e-195
C2H2 zinc finger factors	SP1	MA0079.2.centered	3	338	120.6	15089	15306.4	6.80355e-88	3.83322e-87
C2H2 zinc finger factors	SP1	MA0079.2.centered	4	150	88.6	15277	15338.4	6.07524e-11	1.94914e-10
C2H2 zinc finger factors	SP1	MA0079.3.centered	-4	180	69.78	13455	13565.2	6.01115e-40	2.61995e-39
C2H2 zinc finger factors	SP1	MA0079.3.centered	-3	365	138.92	18961	19187.1	1.39295e-82	7.48307e-82
C2H2 zinc finger factors	SP1	MA0079.3.centered	-2	250	210	25373	25413	0.00557741	0.0120409
C2H2 zinc finger factors	SP1	MA0079.3.centered	-1	76	113.56	25547	25509.4	0.00041171	0.000980465
C2H2 zinc finger factors	SP1	MA0079.3.centered	1	152	158.7	25612	25605.3	0.593693	0.682304
C2H2 zinc finger factors	SP1	MA0079.3.centered	2	303	148.88	25461	25615.1	8.92446e-37	3.68134e-36
C2H2 zinc finger factors	SP1	MA0079.3.centered	3	505	101.24	19174	19577.8	0	0
C2H2 zinc finger factors	SP1	MA0079.3.centered	4	292	64.38	13509	13736.6	7.51134e-178	5.42225e-177
C2H2 zinc finger factors	YY1	MA0095.1.centered	-2	190	10.26	5780	5959.74	0	0
C2H2 zinc finger factors	YY1	MA0095.1.centered	-1	164	13.02	5806	5956.98	0	0
C2H2 zinc finger factors	YY1	MA0095.1.centered	2	82	64.26	5724	5741.74	0.0260572	0.0501601
C2H2 zinc finger factors	REST	MA0138.1.centered	-6	6	13.52	3599	3591.48	0.0404605	0.0749369
C2H2 zinc finger factors	REST	MA0138.1.centered	-2	19	37.4	2620	2601.6	0.00244334	0.00547973
C2H2 zinc finger factors	REST	MA0138.1.centered	-1	18	25.1	2621	2613.9	0.154459	0.230194
C2H2 zinc finger factors	REST	MA0138.1.centered	2	12	16.34	2833	2828.66	0.281592	0.376632
C2H2 zinc finger factors	REST	MA0138.1.centered	3	11	21.68	2834	2823.32	0.0213061	0.0413589
C2H2 zinc finger factors	REST	MA0138.1.centered	6	4	9.74	3224	3218.26	0.0654758	0.107269
C2H2 zinc finger factors	CTCF	MA0139.1.centered	-6	83	87.38	11004	10999.6	0.638055	0.722503
C2H2 zinc finger factors	CTCF	MA0139.1.centered	-5	73	59.56	11014	11027.4	0.0807779	0.129581
C2H2 zinc finger factors	CTCF	MA0139.1.centered	0	158	91.32	11962	12028.7	2.48503e-12	8.08511e-12
C2H2 zinc finger factors	CTCF	MA0139.1.centered	1	156	103.8	8109	8161.2	2.52228e-07	7.46982e-07
C2H2 zinc finger factors	CTCF	MA0139.1.centered	2	59	68.1	7611	7601.9	0.268011	0.366334
C2H2 zinc finger factors	CTCF	MA0139.1.centered	3	1090	108.98	10766	11747	0	0
C2H2 zinc finger factors	CTCF	MA0139.1.centered	4	900	87.82	10956	11768.2	0	0
C2H2 zinc finger factors	EGR1	MA0162.2.centered	-4	97	67.14	11020	11049.9	0.000256953	0.000624801
C2H2 zinc finger factors	EGR1	MA0162.2.centered	-3	32	33.58	11085	11083.4	0.7848	0.847143
C2H2 zinc finger factors	EGR1	MA0162.2.centered	-1	56	57.5	13513	13511.5	0.842862	0.882526
C2H2 zinc finger factors	EGR1	MA0162.2.centered	0	94	64.22	13475	13504.8	0.000195359	0.000490521
C2H2 zinc finger factors	EGR1	MA0162.2.centered	1	182	48.9	9563	9696.1	3.58729e-81	1.88333e-80
C2H2 zinc finger factors	EGR1	MA0162.2.centered	2	167	65.24	10030	10131.8	1.28624e-36	5.21267e-36
C2H2 zinc finger factors	EGR1	MA0162.2.centered	3	60	30.86	10137	10166.1	1.49226e-07	4.47677e-07
C2H2 zinc finger factors	EGR1	MA0162.3.centered	-6	22	14.42	3213	3220.58	0.0454373	0.0807386
C2H2 zinc finger factors	EGR1	MA0162.3.centered	-5	10	10.02	3225	3224.98	0.994951	0.994951
C2H2 zinc finger factors	EGR1	MA0162.3.centered	-3	13	10.54	5464	5466.46	0.448175	0.542034
C2H2 zinc finger factors	EGR1	MA0162.3.centered	-2	37	31.12	5440	5445.88	0.29049	0.383446
C2H2 zinc finger factors	EGR1	MA0162.3.centered	-1	69	24.08	4749	4793.92	4.43374e-20	1.52865e-19
C2H2 zinc finger factors	EGR1	MA0162.3.centered	0	42	20.56	3400	3421.44	2.11019e-06	6.01794e-06
C2H2 zinc finger factors	EGR1	MA0162.3.centered	1	16	12.58	3426	3429.42	0.33404	0.42543
C2H2 zinc finger factors	SP2	MA0516.1.centered	-5	286	74.74	9895	10106.3	7.6514e-133	5.19845e-132
C2H2 zinc finger factors	SP2	MA0516.1.centered	-4	133	83.06	12613	12662.9	3.85019e-08	1.20188e-07
C2H2 zinc finger factors	SP2	MA0516.1.centered	-3	41	45.1	12705	12700.9	0.540804	0.633365
C2H2 zinc finger factors	SP2	MA0516.1.centered	-1	89	62.24	12959	12985.8	0.000673652	0.00157186
C2H2 zinc finger factors	SP2	MA0516.1.centered	0	217	56.62	12831	12991.4	3.12053e-101	1.84831e-100
C2H2 zinc finger factors	SP2	MA0516.1.centered	1	383	42.96	8850	9190.04	0	0
C2H2 zinc finger factors	ZNF263	MA0528.1.centered	-7	43	42.78	4961	4961.22	0.973052	0.982016
C2H2 zinc finger factors	ZNF263	MA0528.1.centered	-6	60	77.94	4944	4926.06	0.0405503	0.0749369
C2H2 zinc finger factors	ZNF263	MA0528.1.centered	-4	10	22.42	4762	4749.58	0.00855818	0.0178103
C2H2 zinc finger factors	ZNF263	MA0528.1.centered	-3	33	54.3	4196	4174.7	0.00362259	0.00789452
C2H2 zinc finger factors	KLF5	MA0599.1.centered	-4	152	40.2	10809	10920.8	7.72853e-70	3.96731e-69
C2H2 zinc finger factors	KLF5	MA0599.1.centered	-3	225	67.12	10736	10893.9	2.99619e-83	1.64791e-82
C2H2 zinc finger factors	KLF5	MA0599.1.centered	-2	87	63.26	10590	10613.7	0.00275628	0.00612212
C2H2 zinc finger factors	KLF5	MA0599.1.centered	-1	31	40.58	10646	10636.4	0.131879	0.201749
C2H2 zinc finger factors	KLF5	MA0599.1.centered	1	56	55.5	13762	13762.5	0.946382	0.964286
C2H2 zinc finger factors	KLF5	MA0599.1.centered	2	225	87.62	13593	13730.4	4.57262e-49	2.11255e-48
C2H2 zinc finger factors	KLF5	MA0599.1.centered	3	509	60.44	13295	13743.6	0	0
C2H2 zinc finger factors	KLF5	MA0599.1.centered	4	291	33.04	7638	7895.96	0	0
C2H2 zinc finger factors	SP4	MA0685.1.centered	-4	82	11.7	4588	4658.3	4.30484e-94	2.48605e-93
C2H2 zinc finger factors	SP4	MA0685.1.centered	-3	102	25.28	4568	4644.72	7.61551e-53	3.74294e-52
C2H2 zinc finger factors	SP4	MA0685.1.centered	-2	35	26.78	4727	4735.22	0.11118	0.173532
C2H2 zinc finger factors	SP4	MA0685.1.centered	-1	10	18.98	4752	4743.02	0.0388891	0.0730356
C2H2 zinc finger factors	SP4	MA0685.1.centered	1	19	16.02	6127	6129.98	0.455965	0.548583
C2H2 zinc finger factors	SP4	MA0685.1.centered	2	110	33.06	6036	6112.94	4.7748e-41	2.12111e-40
C2H2 zinc finger factors	SP4	MA0685.1.centered	3	300	27.66	5070	5342.34	0	0
C2H2 zinc finger factors	SP4	MA0685.1.centered	4	179	17.32	3382	3543.68	0	0
C2H2 zinc finger factors	EGR3	MA0732.1.centered	-5	53	26.18	3920	3946.82	1.4478e-07	4.45922e-07
C2H2 zinc finger factors	EGR3	MA0732.1.centered	-4	18	17.86	3955	3955.14	0.973513	0.982016
C2H2 zinc finger factors	EGR3	MA0732.1.centered	-2	24	25.08	5896	5894.92	0.828899	0.87577
C2H2 zinc finger factors	EGR3	MA0732.1.centered	-1	42	30.84	5878	5889.16	0.0439211	0.0792639
C2H2 zinc finger factors	EGR3	MA0732.1.centered	0	72	27.86	5092	5136.14	5.06143e-17	1.7194e-16
C2H2 zinc finger factors	EGR3	MA0732.1.centered	1	53	28.56	3129	3153.44	4.35074e-06	1.22564e-05
C2H2 zinc finger factors	EGR3	MA0732.1.centered	2	16	12	3166	3170	0.24732	0.342101
C2H2 zinc finger factors	CTCFL	MA1102.1.centered	-8	39	69.74	9476	9445.26	0.000220286	0.000547161
C2H2 zinc finger factors	CTCFL	MA1102.1.centered	-7	38	52.5	9477	9462.5	0.044778	0.0801839
C2H2 zinc finger factors	CTCFL	MA1102.1.centered	-2	192	76.8	13091	13206.2	1.09191e-39	4.67097e-39
C2H2 zinc finger factors	CTCFL	MA1102.1.centered	-1	138	117.58	10446	10466.4	0.0582627	0.0982386
C2H2 zinc finger factors	CTCFL	MA1102.1.centered	0	77	86.84	9846	9836.16	0.28888	0.383446
C2H2 zinc finger factors	CTCFL	MA1102.1.centered	1	1134	107.28	12078	13104.7	0	0
C2H2 zinc finger factors	CTCFL	MA1102.1.centered	2	842	51.3	12370	13160.7	0	0
C2H2 zinc finger factors	KLF9	MA1107.1.centered	-4	52	19.26	6120	6152.74	7.90641e-14	2.60912e-13
C2H2 zinc finger factors	KLF9	MA1107.1.centered	-3	62	15.76	6110	6156.24	1.97935e-31	7.37467e-31
C2H2 zinc finger factors	KLF9	MA1107.1.centered	1	14	19.64	7655	7649.36	0.202564	0.292452
C2H2 zinc finger factors	KLF9	MA1107.1.centered	2	76	48.94	7647	7674.06	0.000104286	0.000270674
C2H2 zinc finger factors	KLF9	MA1107.1.centered	3	175	37.3	7548	7685.7	4.22088e-113	2.6352e-112
Fork head / winged helix factors	E2F1	MA0024.2.centered	-3	30	13.56	4246	4262.44	7.76413e-06	2.16086e-05
Fork head / winged helix factors	E2F1	MA0024.2.centered	-2	15	6.6	4261	4269.4	0.00106706	0.0024405
Fork head / winged helix factors	E2F1	MA0024.2.centered	0	14	15.34	5065	5063.66	0.731863	0.81279
Fork head / winged helix factors	E2F1	MA0024.2.centered	1	38	45.94	5041	5033.06	0.23928	0.332974
Fork head / winged helix factors	E2F1	MA0024.2.centered	2	202	73.36	4902	5030.64	1.05385e-51	5.07166e-51
Fork head / winged helix factors	E2F1	MA0024.2.centered	4	23	14.84	4531	4539.16	0.0338638	0.0641191
Fork head / winged helix factors	E2F6	MA0471.1.centered	-4	29	24.18	4199	4203.82	0.325595	0.420182
Fork head / winged helix factors	E2F6	MA0471.1.centered	-3	31	26.36	4197	4201.64	0.364632	0.455297
Fork head / winged helix factors	E2F6	MA0471.1.centered	-1	11	24.16	6162	6148.84	0.00730482	0.0154809
Fork head / winged helix factors	E2F6	MA0471.1.centered	0	74	74.92	6142	6141.08	0.91484	0.947659
Fork head / winged helix factors	E2F6	MA0471.1.centered	1	154	116.6	6062	6099.4	0.000471394	0.00111114
Fork head / winged helix factors	E2F6	MA0471.1.centered	3	13	11.1	3513	3514.9	0.567874	0.655895
Nuclear receptors with C4 zinc fingers	ESR1	MA0112.2.centered	-4	22	18.9	3545	3548.1	0.474631	0.565153
Nuclear receptors with C4 zinc fingers	ESR1	MA0112.2.centered	-3	16	22.22	3551	3544.78	0.185617	0.273106
Nuclear receptors with C4 zinc fingers	ESR1	MA0112.2.centered	7	21	25.02	3445	3440.98	0.4199	0.515941
Nuclear receptors with C4 zinc fingers	ESR1	MA0112.2.centered	8	24	21.02	3442	3444.98	0.514427	0.606289
Rel homology region (RHR) factors	RELA	MA0107.1.centered	-4	48	42.96	4170	4175.04	0.439584	0.534441
Rel homology region (RHR) factors	RELA	MA0107.1.centered	-3	66	56.7	4152	4161.3	0.2137	0.306613
Rel homology region (RHR) factors	RELA	MA0107.1.centered	3	173	128.36	4999	5043.64	6.60895e-05	0.00017752
Rel homology region (RHR) factors	RELA	MA0107.1.centered	4	52	48.9	5120	5123.1	0.656016	0.73563
Rel homology region (RHR) factors	EBF1	MA0154.2.centered	-3	68	53.92	3815	3829.08	0.053493	0.0922155
Rel homology region (RHR) factors	EBF1	MA0154.2.centered	-2	45	47.06	3838	3835.94	0.762556	0.83999
Rel homology region (RHR) factors	EBF1	MA0154.2.centered	-1	29	35.76	3852	3845.24	0.256088	0.352121
Rel homology region (RHR) factors	EBF1	MA0154.2.centered	0	22	15.46	3352	3358.54	0.0954879	0.15108
Rel homology region (RHR) factors	EBF1	MA0154.2.centered	2	22	17.44	4099	4103.56	0.27385	0.372114
Rel homology region (RHR) factors	EBF1	MA0154.2.centered	3	58	45.58	4107	4119.42	0.0643429	0.10693
Rel homology region (RHR) factors	EBF1	MA0154.2.centered	4	75	55.38	4090	4109.62	0.00795031	0.0166957
Rel homology region (RHR) factors	EBF1	MA0154.3.centered	-4	82	77.4	4891	4895.6	0.598208	0.683139
Rel homology region (RHR) factors	EBF1	MA0154.3.centered	-3	63	65.32	4910	4907.68	0.772613	0.841856
Rel homology region (RHR) factors	EBF1	MA0154.3.centered	-2	25	28.88	4902	4898.12	0.468993	0.561334
Rel homology region (RHR) factors	EBF1	MA0154.3.centered	1	17	24.02	4460	4452.98	0.150942	0.227893
Rel homology region (RHR) factors	EBF1	MA0154.3.centered	2	70	58.36	4524	4535.64	0.125163	0.192752
Rel homology region (RHR) factors	EBF1	MA0154.3.centered	3	85	65.46	4509	4528.54	0.014995	0.0303845
STAT domain factors	STAT3	MA0144.2.centered	-2	79	96.8	3330	3312.2	0.0664422	0.108086
STAT domain factors	STAT3	MA0144.2.centered	1	29	56.36	4298	4270.64	0.000244066	0.000599779
STAT domain factors	STAT3	MA0144.2.centered	2	127	194.62	4667	4599.38	7.4756e-07	2.15858e-06
TEA domain factors	TEAD4	MA0809.1.centered	1	133	289.08	6269	6112.92	5.75134e-21	2.01297e-20
TEA domain factors	TEAD4	MA0809.1.centered	2	81	71.84	6079	6088.16	0.277004	0.374198
Tryptophan cluster factors	IRF1	MA0050.2.centered	-1	66	47.46	3268	3286.54	0.00671695	0.0143668
Tryptophan cluster factors	GABPA	MA0062.1.centered	-2	212	50.2	5437	5598.8	1.91944e-116	1.23164e-115
Tryptophan cluster factors	GABPA	MA0062.1.centered	-1	850	173.54	4991	5667.46	0	0
Tryptophan cluster factors	GABPA	MA0062.1.centered	2	601	20.8	5215	5795.2	0	0
Tryptophan cluster factors	SPI1	MA0080.1.centered	-2	296	50.54	5165	5410.46	1.18567e-263	9.44448e-263
Tryptophan cluster factors	SPI1	MA0080.1.centered	-1	1125	145.48	4621	5600.52	0	0
Tryptophan cluster factors	SPI1	MA0080.1.centered	2	893	28.46	4821	5685.54	0	0
Tryptophan cluster factors	SPI1	MA0080.2.centered	-2	105	78.02	6928	6954.98	0.00212932	0.00482227
Tryptophan cluster factors	SPI1	MA0080.2.centered	-1	473	272.16	6560	6760.84	2.11992e-35	8.44313e-35
Tryptophan cluster factors	SPI1	MA0080.2.centered	2	10	7.8	6980	6982.2	0.430599	0.526288
Tryptophan cluster factors	SPI1	MA0080.4.centered	0	100	60.88	4734	4773.12	4.52077e-07	1.3219e-06
Tryptophan cluster factors	SPI1	MA0080.4.centered	1	353	189.42	5170	5333.58	1.12641e-33	4.3367e-33
Tryptophan cluster factors	SPI1	MA0080.4.centered	4	65	14.68	4407	4457.32	1.59236e-39	6.68792e-39
Tryptophan cluster factors	ETS1	MA0098.1.centered	-3	915	17.56	3480	4377.44	0	0
Tryptophan cluster factors	ETS1	MA0098.1.centered	0	1106	142.66	5440	6403.34	0	0
Tryptophan cluster factors	ETS1	MA0098.1.centered	1	295	55.04	5900	6139.96	1.52057e-231	1.17084e-230
Tryptophan cluster factors	ELF1	MA0473.1.centered	0	251	97.34	9563	9716.66	3.20151e-55	1.60771e-54
Tryptophan cluster factors	ELF1	MA0473.1.centered	1	1243	345.72	8733	9630.28	0	0
Tryptophan cluster factors	ELF1	MA0473.1.centered	4	317	20.4	8354	8650.6	0	0
Tryptophan cluster factors	ELF1	MA0473.2.centered	-1	236	57.3	5281	5459.7	1.73019e-124	1.14193e-123
Tryptophan cluster factors	ELF1	MA0473.2.centered	0	1103	188.88	4662	5576.12	0	0
Tryptophan cluster factors	ELF1	MA0473.2.centered	3	125	8	4528	4645	0	0
Tryptophan cluster factors	FLI1	MA0475.1.centered	-2	328	146.24	12701	12882.8	1.28416e-51	6.05392e-51
Tryptophan cluster factors	FLI1	MA0475.1.centered	-1	1339	500.76	11806	12644.2	0	0
Tryptophan cluster factors	FLI1	MA0475.1.centered	2	404	29.52	9270	9644.48	0	0
Tryptophan cluster factors	FLI1	MA0475.2.centered	-4	35	13.88	2502	2523.12	1.31214e-08	4.15212e-08
Tryptophan cluster factors	FLI1	MA0475.2.centered	-3	8	11.16	2529	2525.84	0.343125	0.433125
Tryptophan cluster factors	FLI1	MA0475.2.centered	-2	215	54.46	4599	4759.54	4.17486e-106	2.53788e-105
Tryptophan cluster factors	FLI1	MA0475.2.centered	-1	950	179.26	4119	4889.74	0	0
Tryptophan cluster factors	FLI1	MA0475.2.centered	2	217	6.5102	2960	3170.49	0	0
Tryptophan cluster factors	ELF3	MA0640.1.centered	-1	226	50.58	4608	4783.42	1.00124e-135	7.0087e-135
Tryptophan cluster factors	ELF3	MA0640.1.centered	0	918	175.98	4091	4833.02	0	0
Tryptophan cluster factors	ELF3	MA0640.1.centered	3	278	10.48	3848	4115.52	0	0

## Sheet: CPDs TFBS
class	TF	motif	norm_0h_CPDs_motif_obs	norm_0h_CPDs_motif_exp	motif_pval	norm_0h_CPDs_tfbs_obs	norm_0h_CPDs_tfbs_exp	tfbs_pval	norm_0h_CPDs_flanks_obs	norm_0h_CPDs_flanks_exp	flanks_pval	norm_0h_CPDs_dhs_flanks_obs	norm_0h_CPDs_dhs_flanks_exp	dhs_flanks_pval	motif_qval	tfbs_qval	dhs_flanks_qval	flanks_qval
Fork head / winged helix factors	FOXA1	MA0148.1	0.0109659	0.0110922	0.57209	0.0574528	0.0586468	0.0172549	0.737997	0.735377	0.00538848	0.206677	0.208264	0.0670904	0.57209	0.0230065	0.0766747	0.00703802
Basic leucine zipper factors (bZIP)	FOS	MA0476.1	0.00798367	0.00944411	1.07709e-28	0.0485407	0.0511232	6.11931e-18	0.745348	0.743094	0.000146588	0.208221	0.207762	0.404658	5.74447e-28	4.35151e-17	0.417712	0.000218178
Basic helix-loop-helix factors (bHLH)	TFAP4	MA0691.1	0.00819528	0.00840761	0.245139	0.0502126	0.0513135	0.0126426	0.735998	0.730725	2.84686e-09	0.215752	0.220312	3.8221e-08	0.282207	0.0172154	9.0598e-08	7.59163e-09
Tryptophan cluster factors	FLI1	MA0475.1	0.0175058	0.0138273	1.16739e-88	0.0599379	0.0570602	3.78106e-15	0.735451	0.735178	0.694171	0.206668	0.209965	2.89314e-07	1.24522e-87	1.72848e-14	5.85646e-07	0.716564
Tryptophan cluster factors	ELF1	MA0473.1	0.0184154	0.0137219	9.03811e-112	0.0600517	0.056625	1.50732e-16	0.735734	0.732991	0.000555035	0.206227	0.212641	2.57854e-18	1.92813e-110	8.03906e-16	1.65026e-17	0.000807323
Basic leucine zipper factors (bZIP)	NFE2	MA0841.1	0.0080288	0.00964106	1.55298e-12	0.0487665	0.051514	1.00557e-07	0.740311	0.738849	0.153677	0.213025	0.211571	0.127103	5.2311e-12	2.9253e-07	0.140252	0.17563
Rel homology region (RHR) factors	EBF1	MA0154.3	0.0110057	0.0120105	0.000163681	0.0526395	0.0552041	4.44955e-06	0.733336	0.72993	0.00171826	0.216097	0.217284	0.239372	0.000265666	9.81969e-06	0.25533	0.00239062
Basic leucine zipper factors (bZIP)	NRF1	MA0506.1	0.00482236	0.00509096	0.0232693	0.0397492	0.0408558	0.000777778	0.771238	0.76486	1.53584e-19	0.190795	0.1962	2.77019e-16	0.0316858	0.00121409	1.26637e-15	8.93582e-19
C2H2 zinc finger factors	SP2	MA0516.1	0.0116325	0.012714	4.82728e-10	0.0497548	0.0513467	3.30427e-06	0.763421	0.757534	8.12915e-19	0.188707	0.193151	3.90573e-13	1.28728e-09	7.55262e-06	1.24983e-12	4.33555e-18
Tryptophan cluster factors	SPI1	MA0080.1	0.0187286	0.012921	1.31253e-109	0.0600554	0.0555409	1.5174e-17	0.738939	0.732521	3.58437e-10	0.203	0.214135	7.79072e-32	2.10005e-108	8.82853e-17	1.66202e-30	1.04272e-09
Basic helix-span-helix factors (bHSH)	TFAP2C	MA0524.1	0.00919897	0.00999516	2.9753e-06	0.0504139	0.051573	0.00221628	0.739618	0.736633	7.61225e-05	0.211967	0.213898	0.00597466	5.77027e-06	0.00329865	0.00749762	0.000121796
Basic helix-loop-helix factors (bHLH)	ASCL1	MA1100.1	0.00798421	0.00749352	0.00612351	0.0495211	0.0510913	0.000591205	0.740028	0.728617	4.13978e-35	0.212807	0.22248	3.93115e-29	0.00870899	0.000945928	6.28984e-28	8.83153e-34
C2H2 zinc finger factors	YY1	MA0095.1	0.00815968	0.0078547	0.141323	0.0500119	0.0505821	0.267927	0.741798	0.737621	5.30132e-05	0.210254	0.213756	0.000275777	0.173936	0.317543	0.000410458	9.16985e-05
C2H2 zinc finger factors	EGR1	MA0162.3	0.00834585	0.0086766	0.136338	0.0449506	0.0460911	0.0231042	0.77077	0.760672	4.82596e-23	0.185947	0.194971	1.84422e-21	0.171091	0.0301769	1.68614e-20	3.4318e-22
Basic helix-span-helix factors (bHSH)	TFAP2A	MA0003.3	0.00811267	0.00931309	1.70773e-10	0.0479368	0.0497828	1.44614e-05	0.751456	0.74646	4.40423e-09	0.202614	0.205799	5.69802e-05	4.75196e-10	3.0851e-05	9.11683e-05	1.12748e-08
Basic helix-loop-helix factors (bHLH)	USF2	MA0526.1	0.00694363	0.00761946	0.000184808	0.0483592	0.0488048	0.319681	0.743254	0.73831	6.2481e-08	0.210439	0.215013	8.51382e-08	0.000288481	0.365349	1.87891e-07	1.46352e-07
Fork head / winged helix factors	FOXA1	MA0148.2	0.010978	0.0111066	0.565497	0.057484	0.0586187	0.0236843	0.737964	0.735512	0.00922556	0.206681	0.208161	0.0877935	0.57209	0.0303159	0.0985752	0.0118087
Basic helix-loop-helix factors (bHLH)	MAX	MA0058.3	0.00697702	0.00803454	9.36684e-07	0.0495858	0.0493354	0.632079	0.739861	0.734052	5.21072e-08	0.212571	0.218456	3.72405e-09	1.99826e-06	0.674217	9.53356e-09	1.28264e-07
TEA domain factors	TEAD4	MA0809.1	0.0108044	0.0110473	0.30915	0.0542099	0.054714	0.332211	0.729556	0.731535	0.0507185	0.218407	0.215998	0.0104398	0.335349	0.373009	0.012849	0.0601108
Basic leucine zipper factors (bZIP)	CEBPB	MA0466.1	0.00867734	0.00929362	0.00358915	0.0484112	0.0476978	0.129096	0.755512	0.756472	0.310388	0.198134	0.197859	0.754497	0.00534199	0.162002	0.766473	0.336692
Basic helix-span-helix factors (bHSH)	TFAP2C	MA0524.2	0.0086562	0.0096886	5.48849e-09	0.0491378	0.0511345	5.29329e-07	0.746008	0.739098	3.15322e-18	0.206824	0.211925	4.97333e-12	1.35101e-08	1.35508e-06	1.44679e-11	1.55235e-17
C2H2 zinc finger factors	KLF5	MA0599.1	0.0100669	0.0116212	5.81259e-22	0.0479995	0.0502256	1.29194e-11	0.759898	0.752388	6.86216e-31	0.194018	0.199412	3.06097e-19	2.48004e-21	4.59357e-11	2.24869e-18	1.09795e-29
Tryptophan cluster factors	GABPA	MA0062.1	0.0189837	0.0127197	5.65284e-128	0.0602309	0.0538988	1.47152e-33	0.737169	0.736551	0.546194	0.204575	0.211708	5.54304e-14	3.61782e-126	9.41771e-32	1.86713e-13	0.573056
Basic helix-loop-helix factors (bHLH)	MYCN	MA0104.4	0.00683324	0.00749492	0.000834572	0.0482967	0.0484519	0.752916	0.744803	0.740931	0.000119045	0.208941	0.212631	8.57652e-05	0.00127173	0.777203	0.000133877	0.000185827
C2H2 zinc finger factors	ZNF263	MA0528.1	0.0208589	0.0213433	0.0886872	0.068403	0.0696875	0.0103978	0.729245	0.72558	3.02364e-05	0.204461	0.206836	0.00289424	0.11352	0.0144666	0.00378023	5.52894e-05
C2H2 zinc finger factors	EGR1	MA0162.2	0.0104873	0.0110972	0.000122083	0.0488351	0.0500312	0.000294249	0.764422	0.758309	4.4172e-21	0.188597	0.193571	9.84083e-17	0.00021117	0.000495577	4.84472e-16	2.82701e-20
Basic helix-loop-helix factors (bHLH)	USF2	MA0526.2	0.00670645	0.0073849	7.37841e-05	0.0483759	0.0485516	0.682699	0.744036	0.73862	7.00267e-10	0.209726	0.214759	8.75376e-10	0.000131172	0.716274	2.33434e-09	1.94857e-09
C2H2 zinc finger factors	SP1	MA0079.3	0.0115952	0.0126672	6.33473e-18	0.047586	0.0497647	1.94774e-19	0.767922	0.760104	5.57835e-61	0.186334	0.192029	1.06058e-38	2.53389e-17	1.91944e-18	3.39385e-37	1.78507e-59
Fork head / winged helix factors	E2F6	MA0471.1	0.0147853	0.0144749	0.246931	0.0533713	0.0540957	0.153727	0.748372	0.740521	1.47416e-15	0.200328	0.207362	1.07829e-14	0.282207	0.189203	3.83391e-14	6.28975e-15
C2H2 zinc finger factors	SP1	MA0079.1	0.00991877	0.0104416	0.0374002	0.0466988	0.0495117	1.54845e-07	0.758468	0.752703	6.40288e-08	0.196891	0.199838	0.00286448	0.0488492	4.30872e-07	0.00378023	1.46352e-07
C2H2 zinc finger factors	CTCF	MA0139.1	0.00857795	0.00929159	9.89822e-07	0.0500146	0.0525253	1.31576e-13	0.741238	0.736856	5.84378e-11	0.21081	0.212858	0.000994815	2.0435e-06	5.26302e-13	0.00141485	1.87001e-10
Basic helix-loop-helix factors (bHLH)	MITF	MA0620.2	0.00691706	0.00809428	9.37998e-08	0.0483044	0.0496964	0.00924876	0.742118	0.736567	3.03804e-07	0.211491	0.215825	1.86287e-05	2.07006e-07	0.0134527	3.13746e-05	6.48115e-07
Basic helix-span-helix factors (bHSH)	TFAP2A	MA0003.1	0.00714724	0.00812371	9.66273e-11	0.0446858	0.0475065	3.03833e-15	0.761271	0.753326	5.55563e-28	0.195899	0.201255	1.891e-15	2.94483e-10	1.49579e-14	8.06827e-15	7.1112e-27
Basic helix-loop-helix factors (bHLH)	USF1	MA0093.2	0.00693279	0.00732341	0.0312678	0.0485883	0.0497863	0.00962155	0.741668	0.736684	1.04469e-07	0.211817	0.215785	5.75399e-06	0.0416905	0.013684	1.02293e-05	2.30552e-07
Tryptophan cluster factors	SPI1	MA0080.4	0.019976	0.0178131	2.259e-11	0.0627671	0.0598671	5.73915e-07	0.733176	0.73078	0.0271709	0.206251	0.21137	2.92823e-07	7.2288e-11	1.41271e-06	5.85646e-07	0.0328101
Tryptophan cluster factors	ELF1	MA0473.2	0.0174734	0.0125552	2.24893e-79	0.0591144	0.0555496	2.99499e-11	0.736743	0.731913	3.21664e-06	0.206133	0.214751	3.16222e-19	2.05616e-78	1.00884e-10	2.24869e-18	6.05485e-06
Basic leucine zipper factors (bZIP)	JUNB	MA0490.1	0.00839255	0.00927572	1.48399e-10	0.049766	0.0510734	3.62822e-05	0.744024	0.742599	0.0234367	0.208236	0.208268	0.956669	4.31707e-10	7.25643e-05	0.956669	0.0288451
C2H2 zinc finger factors	KLF9	MA1107.1	0.00713981	0.00805076	8.98483e-10	0.0444363	0.046368	3.36511e-08	0.755231	0.748018	1.76847e-23	0.202481	0.207748	6.08367e-15	2.30012e-09	1.02556e-07	2.29032e-14	1.41477e-22
Tryptophan cluster factors	ELF3	MA0640.1	0.0191959	0.013179	4.16343e-96	0.0612995	0.0560445	2.09939e-19	0.731296	0.731342	0.967516	0.209257	0.214849	7.96522e-08	5.32919e-95	1.91944e-18	1.82062e-07	0.967516
Basic helix-span-helix factors (bHSH)	TFAP2A	MA0003.2	0.00909784	0.0098341	2.17851e-05	0.050032	0.0515339	0.000110754	0.74077	0.737117	2.33601e-06	0.21127	0.213467	0.0022791	3.98357e-05	0.000208478	0.00310346	4.53044e-06
Rel homology region (RHR) factors	EBF1	MA0154.2	0.0109064	0.0119226	0.000154046	0.0528429	0.0549978	0.000133017	0.733454	0.728121	1.2672e-06	0.215876	0.219209	0.00112925	0.000259445	0.000243231	0.00157114	2.5344e-06
Basic helix-loop-helix factors (bHLH)	MAX	MA0058.2	0.00714396	0.0077242	0.00560338	0.0484049	0.0503164	0.000257403	0.741123	0.736773	3.64417e-05	0.212584	0.214975	0.0150206	0.00815037	0.000445238	0.0181381	6.47853e-05
Basic leucine zipper factors (bZIP)	JUND	MA0491.1	0.00790174	0.00933643	4.09492e-33	0.048657	0.0510609	1.69003e-18	0.744181	0.744046	0.803695	0.209265	0.206936	3.80961e-06	2.3825e-32	1.35202e-17	7.16626e-06	0.816452
Tryptophan cluster factors	ETS1	MA0098.1	0.0186424	0.0129299	4.06766e-121	0.0610022	0.055803	1.03595e-25	0.734104	0.730426	0.000125293	0.20692	0.215705	4.85659e-23	1.30165e-119	3.31503e-24	6.21643e-22	0.000190922
Nuclear receptors with C4 zinc fingers	ESR1	MA0112.2	0.00894181	0.00917891	0.300611	0.0525548	0.0546762	0.000102293	0.734872	0.727927	8.12922e-11	0.214771	0.219689	7.59353e-07	0.331709	0.000198387	1.47268e-06	2.47748e-10
Tryptophan cluster factors	SPI1	MA0080.2	0.017958	0.015154	5.88673e-26	0.0602997	0.0576904	2.7882e-07	0.734507	0.733554	0.322239	0.207215	0.210899	3.38874e-05	2.89808e-25	7.43521e-07	5.56101e-05	0.343721
Tryptophan cluster factors	FLI1	MA0475.2	0.0166385	0.012095	1.85978e-61	0.0603342	0.055402	9.48713e-18	0.734043	0.731346	0.015447	0.207769	0.215201	6.17671e-13	1.32251e-60	6.07176e-17	1.88243e-12	0.0193845
C2H2 zinc finger factors	SP4	MA0685.1	0.00975008	0.0107634	9.83609e-06	0.0480448	0.0495967	0.00129136	0.760413	0.752916	5.08379e-15	0.193472	0.199598	5.21904e-12	1.8515e-05	0.00196779	1.45225e-11	2.03352e-14
Basic leucine zipper factors (bZIP)	MAFK	MA0496.2	0.00787771	0.00932833	1.54359e-08	0.0493015	0.0499219	0.285579	0.742313	0.73861	0.00158217	0.210414	0.213637	0.00320224	3.65889e-08	0.33231	0.00409886	0.0022502
C2H2 zinc finger factors	CTCFL	MA1102.1	0.0074973	0.00863431	1.39699e-16	0.0466619	0.049144	1.14365e-14	0.751121	0.745788	1.75656e-16	0.204258	0.207039	3.91905e-06	5.25926e-16	4.87958e-14	7.16626e-06	8.03001e-16
C2H2 zinc finger factors	SP1	MA0079.2	0.011234	0.0121911	2.44167e-14	0.0464118	0.0487288	5.01024e-21	0.770953	0.76269	1.13539e-64	0.184479	0.190536	1.91414e-41	8.68151e-14	8.01639e-20	1.22505e-39	7.26647e-63
Fork head / winged helix factors	E2F1	MA0024.2	0.0106021	0.0104554	0.507659	0.0469462	0.0485932	0.000435168	0.761661	0.751868	2.18242e-25	0.19337	0.201731	1.09554e-21	0.524035	0.000714122	1.16857e-20	2.32792e-24
Basic leucine zipper factors (bZIP)	CEBPA	MA0102.3	0.00893779	0.00947137	0.0225658	0.0498171	0.0501749	0.497399	0.748295	0.746916	0.189234	0.203901	0.205144	0.202456	0.0313959	0.539551	0.219614	0.212474
C2H2 zinc finger factors	REST	MA0138.1	0.00954911	0.00972399	0.480139	0.0490132	0.0510851	0.000192757	0.746659	0.74101	3.24341e-07	0.205991	0.209885	0.000151203	0.503753	0.00034268	0.000230404	6.69607e-07
C2H2 zinc finger factors	ZNF384	MA1125.1	0.0148934	0.01207	3.59581e-75	0.0497771	0.0467157	7.54755e-25	0.752556	0.750681	0.00209496	0.199506	0.20445	3.36277e-18	2.87665e-74	1.61014e-23	1.95652e-17	0.00285272
C2H2 zinc finger factors	EGR3	MA0732.1	0.0094442	0.00975343	0.170369	0.0467891	0.048872	2.55851e-05	0.759634	0.752527	7.18219e-13	0.195473	0.200644	1.85272e-08	0.201919	5.28209e-05	4.56053e-08	2.41926e-12
C2H2 zinc finger factors	ZSCAN4	MA1155.1	0.000955899	0.00138591	2.54217e-08	0.0285047	0.0302779	6.13695e-07	0.769004	0.760058	5.82816e-24	0.20458	0.211629	8.99273e-17	5.81068e-08	1.45469e-06	4.79612e-16	5.32861e-23
STAT domain factors	STAT3	MA0144.2	0.0137796	0.0134617	0.255228	0.055471	0.0558688	0.474941	0.740587	0.732458	3.64033e-14	0.206211	0.214058	3.02083e-15	0.286572	0.524073	1.20833e-14	1.29434e-13
Fork head / winged helix factors	FOXA1	MA0148.3	0.0113843	0.0112145	0.471112	0.0584992	0.0584526	0.929377	0.736829	0.73568	0.244167	0.206565	0.207506	0.299868	0.50252	0.944129	0.314615	0.269426
Basic leucine zipper factors (bZIP)	FOSL2	MA0478.1	0.00798089	0.00928065	2.99109e-25	0.0495184	0.0514746	1.19446e-11	0.744311	0.74327	0.067817	0.208258	0.207212	0.0480844	1.36736e-24	4.49679e-11	0.0569889	0.0789143
Tryptophan cluster factors	IRF1	MA0050.2	0.0168354	0.016417	0.156622	0.0565629	0.0565422	0.96932	0.748863	0.744802	6.15675e-05	0.196341	0.200437	1.07562e-05	0.189128	0.96932	1.86054e-05	0.000101034
Basic helix-loop-helix factors (bHLH)	MAX	MA0058.1	0.0068453	0.00788543	1.06989e-06	0.0491257	0.0497215	0.255576	0.738043	0.733771	6.09886e-05	0.215005	0.218471	0.000502413	2.13977e-06	0.30862	0.000730782	0.000101034
Rel homology region (RHR) factors	RELA	MA0107.1	0.0118116	0.0128757	0.000166041	0.0533217	0.0567671	2.84432e-09	0.7386	0.729999	1.08372e-14	0.210171	0.215494	2.40185e-07	0.000265666	9.10184e-09	5.12394e-07	4.07988e-14
Basic leucine zipper factors (bZIP)	FOSL1	MA0477.1	0.00805413	0.00978446	4.27117e-35	0.0491156	0.0520444	1.83652e-20	0.742205	0.740325	0.00256937	0.210756	0.209654	0.0568407	2.73355e-34	2.35075e-19	0.066142	0.00342582

## Sheet: CPDs motif
class	TF	motif	position	obs_0h_CPDs	sampling_0h_CPDs	pval	qval
Rel homology region (RHR) factors	EBF1	MA0154.2.centered	(-3, -2)	78	77.32	0.937737	0.957689
Rel homology region (RHR) factors	EBF1	MA0154.2.centered	(-2, -1)	87	82.88	0.647335	0.729392
Rel homology region (RHR) factors	EBF1	MA0154.2.centered	(-1, 0)	84	84.8	0.929887	0.954711
Rel homology region (RHR) factors	EBF1	MA0154.2.centered	(2, 3)	93	97.62	0.636044	0.723463
Rel homology region (RHR) factors	EBF1	MA0154.2.centered	(3, 4)	69	87.4	0.0466848	0.0783521
Rel homology region (RHR) factors	EBF1	MA0154.2.centered	(-4, -3)	93	92.18	0.930843	0.954711
Rel homology region (RHR) factors	EBF1	MA0154.2.centered	(4, 5)	87	91.04	0.666612	0.744125
Rel homology region (RHR) factors	EBF1	MA0154.2.centered	(1, 2)	48	56.04	0.278336	0.388376
Rel homology region (RHR) factors	EBF1	MA0154.3.centered	(-4, -3)	104	103.04	0.923863	0.954711
Rel homology region (RHR) factors	EBF1	MA0154.3.centered	(-3, -2)	118	102.92	0.133039	0.200299
Rel homology region (RHR) factors	EBF1	MA0154.3.centered	(1, 2)	103	97.58	0.57906	0.678473
Rel homology region (RHR) factors	EBF1	MA0154.3.centered	(2, 3)	96	96.94	0.923127	0.954711
Rel homology region (RHR) factors	EBF1	MA0154.3.centered	(-5, -4)	124	125.46	0.894536	0.949949
Rel homology region (RHR) factors	EBF1	MA0154.3.centered	(3, 4)	106	115.78	0.355622	0.468953
Rel homology region (RHR) factors	RELA	MA0107.1.centered	(-4, -3)	52	84.4	0.000367248	0.000937655
Rel homology region (RHR) factors	RELA	MA0107.1.centered	(3, 4)	113	109.7	0.75013	0.818324
Rel homology region (RHR) factors	RELA	MA0107.1.centered	(-3, -2)	63	90.36	0.0033935	0.00727178
Rel homology region (RHR) factors	RELA	MA0107.1.centered	(2, 3)	117	153.04	0.00287133	0.00620828
Rel homology region (RHR) factors	RELA	MA0107.1.centered	(0, 1)	135	151.98	0.159687	0.235123
Rel homology region (RHR) factors	RELA	MA0107.1.centered	(1, 2)	110	143.74	0.0040274	0.00855377
STAT domain factors	STAT3	MA0144.2.centered	(1, 2)	112	92.44	0.0397346	0.0681164
STAT domain factors	STAT3	MA0144.2.centered	(-3, -2)	180	140.86	0.000756771	0.00181625
STAT domain factors	STAT3	MA0144.2.centered	(2, 3)	252	211.94	0.00488317	0.0102803
STAT domain factors	STAT3	MA0144.2.centered	(-4, -3)	162	168.06	0.632305	0.722634
STAT domain factors	STAT3	MA0144.2.centered	(3, 4)	271	244.08	0.0780403	0.124865
Nuclear receptors with C4 zinc fingers	ESR1	MA0112.2.centered	(-4, -3)	66	70.02	0.627535	0.720614
Nuclear receptors with C4 zinc fingers	ESR1	MA0112.2.centered	(7, 8)	76	67.62	0.303402	0.406797
C2H2 zinc finger factors	ZNF263	MA0528.1.centered	(-7, -6)	188	111.44	2.22511e-13	1.06805e-12
C2H2 zinc finger factors	ZNF263	MA0528.1.centered	(-4, -3)	145	95.62	3.25749e-07	1.22156e-06
C2H2 zinc finger factors	ZNF263	MA0528.1.centered	(-6, -5)	241	199.3	0.00254266	0.00559852
C2H2 zinc finger factors	ZNF263	MA0528.1.centered	(-5, -4)	117	81.08	5.73471e-05	0.000169786
C2H2 zinc finger factors	CTCF	MA0139.1.centered	(-6, -5)	134	168.14	0.00797667	0.0158215
C2H2 zinc finger factors	CTCF	MA0139.1.centered	(0, 1)	210	167.64	0.000948595	0.00221032
C2H2 zinc finger factors	CTCF	MA0139.1.centered	(2, 3)	116	158.66	0.000620793	0.00153598
C2H2 zinc finger factors	CTCF	MA0139.1.centered	(3, 4)	266	152.64	2.58154e-20	1.63045e-19
C2H2 zinc finger factors	CTCF	MA0139.1.centered	(-1, 0)	367	182.78	6.70862e-43	6.44028e-42
C2H2 zinc finger factors	ZNF384	MA1125.1.centered	(-6, -5)	119	398.36	2.4399e-46	2.54598e-45
C2H2 zinc finger factors	ZNF384	MA1125.1.centered	(-5, -4)	131	438.6	7.75753e-51	8.46276e-50
C2H2 zinc finger factors	ZNF384	MA1125.1.centered	(-4, -3)	136	480.32	6.39969e-58	8.08381e-57
C2H2 zinc finger factors	ZNF384	MA1125.1.centered	(-3, -2)	217	577.02	6.89066e-53	7.87504e-52
C2H2 zinc finger factors	ZNF384	MA1125.1.centered	(-2, -1)	371	736.34	4.87871e-43	4.87871e-42
C2H2 zinc finger factors	ZNF384	MA1125.1.centered	(-1, 0)	459	731.52	7.71315e-25	5.60956e-24
C2H2 zinc finger factors	ZNF384	MA1125.1.centered	(0, 1)	537	737.54	4.57686e-14	2.24173e-13
C2H2 zinc finger factors	ZNF384	MA1125.1.centered	(1, 2)	588	733.68	3.93764e-08	1.60175e-07
C2H2 zinc finger factors	ZNF384	MA1125.1.centered	(2, 3)	634	750.78	1.3274e-05	4.36406e-05
C2H2 zinc finger factors	ZNF384	MA1125.1.centered	(3, 4)	545	627.68	0.000746017	0.00180853
C2H2 zinc finger factors	ZNF384	MA1125.1.centered	(4, 5)	438	493.76	0.0103429	0.0197008
C2H2 zinc finger factors	ZNF384	MA1125.1.centered	(5, 6)	402	423.88	0.277738	0.388376
C2H2 zinc finger factors	ZNF384	MA1125.1.centered	(6, 7)	337	377.26	0.0342161	0.0595062
C2H2 zinc finger factors	SP2	MA0516.1.centered	(-5, -4)	155	203.86	0.000546543	0.00136636
C2H2 zinc finger factors	SP2	MA0516.1.centered	(-4, -3)	206	259.9	0.00073016	0.00178815
C2H2 zinc finger factors	SP2	MA0516.1.centered	(-1, 0)	251	212.2	0.00724289	0.0144858
C2H2 zinc finger factors	SP2	MA0516.1.centered	(0, 1)	378	203.9	6.2971e-35	5.59743e-34
C2H2 zinc finger factors	SP4	MA0685.1.centered	(-4, -3)	74	66.62	0.362455	0.475351
C2H2 zinc finger factors	SP4	MA0685.1.centered	(-3, -2)	49	84.88	8.24759e-05	0.000232873
C2H2 zinc finger factors	SP4	MA0685.1.centered	(-2, -1)	39	86.7	2.33971e-07	8.91319e-07
C2H2 zinc finger factors	SP4	MA0685.1.centered	(1, 2)	77	91.98	0.115542	0.178904
C2H2 zinc finger factors	SP4	MA0685.1.centered	(2, 3)	228	117.12	3.8014e-25	2.85105e-24
C2H2 zinc finger factors	SP4	MA0685.1.centered	(3, 4)	130	89.28	1.27356e-05	4.305e-05
C2H2 zinc finger factors	SP1	MA0079.2.centered	(-5, -4)	389	341.02	0.00877718	0.0169881
C2H2 zinc finger factors	SP1	MA0079.2.centered	(-4, -3)	386	435.12	0.0173408	0.0315286
C2H2 zinc finger factors	SP1	MA0079.2.centered	(-3, -2)	440	424.48	0.446763	0.547057
C2H2 zinc finger factors	SP1	MA0079.2.centered	(0, 1)	404	338.14	0.000303669	0.000800886
C2H2 zinc finger factors	SP1	MA0079.2.centered	(1, 2)	540	374.14	4.39766e-18	2.63859e-17
C2H2 zinc finger factors	SP1	MA0079.2.centered	(2, 3)	362	303.96	0.000767742	0.00182434
C2H2 zinc finger factors	SP1	MA0079.2.centered	(3, 4)	351	341.88	0.617922	0.712987
C2H2 zinc finger factors	CTCFL	MA1102.1.centered	(-8, -7)	111	157.28	0.000198326	0.000534811
C2H2 zinc finger factors	CTCFL	MA1102.1.centered	(-2, -1)	244	238.28	0.707811	0.783925
C2H2 zinc finger factors	CTCFL	MA1102.1.centered	(0, 1)	166	216.86	0.000479265	0.00121077
C2H2 zinc finger factors	CTCFL	MA1102.1.centered	(1, 2)	219	167.52	6.25674e-05	0.000180918
C2H2 zinc finger factors	CTCFL	MA1102.1.centered	(-3, -2)	365	201.34	3.17265e-31	2.71941e-30
C2H2 zinc finger factors	SP1	MA0079.3.centered	(-4, -3)	223	222.64	0.980592	0.980592
C2H2 zinc finger factors	SP1	MA0079.3.centered	(-3, -2)	335	394.04	0.00265551	0.00579384
C2H2 zinc finger factors	SP1	MA0079.3.centered	(-2, -1)	475	545.64	0.00223689	0.00497087
C2H2 zinc finger factors	SP1	MA0079.3.centered	(1, 2)	585	452.64	3.45904e-10	1.43133e-09
C2H2 zinc finger factors	SP1	MA0079.3.centered	(2, 3)	663	430.76	1.11566e-29	8.92532e-29
C2H2 zinc finger factors	SP1	MA0079.3.centered	(3, 4)	363	285.2	3.23651e-06	1.15935e-05
C2H2 zinc finger factors	EGR1	MA0162.3.centered	(-6, -5)	51	44.08	0.293968	0.400454
C2H2 zinc finger factors	EGR1	MA0162.3.centered	(-3, -2)	84	74.82	0.285244	0.392111
C2H2 zinc finger factors	EGR1	MA0162.3.centered	(-2, -1)	169	103.14	5.54482e-11	2.51086e-10
C2H2 zinc finger factors	EGR1	MA0162.3.centered	(-1, 0)	96	60.74	4.8615e-06	1.69096e-05
C2H2 zinc finger factors	EGR1	MA0162.3.centered	(0, 1)	46	61.5	0.0461099	0.0779323
C2H2 zinc finger factors	EGR1	MA0162.2.centered	(-4, -3)	229	175.66	4.97665e-05	0.000151189
C2H2 zinc finger factors	EGR1	MA0162.2.centered	(-1, 0)	259	207.24	0.000290913	0.000775767
C2H2 zinc finger factors	EGR1	MA0162.2.centered	(0, 1)	361	219.96	6.65024e-22	4.56016e-21
C2H2 zinc finger factors	EGR1	MA0162.2.centered	(2, 3)	192	192.88	0.948993	0.961006
C2H2 zinc finger factors	YY1	MA0095.1.centered	(-2, -1)	94	63.88	0.00015134	0.00041749
C2H2 zinc finger factors	YY1	MA0095.1.centered	(1, 2)	141	138.02	0.79739	0.862044
C2H2 zinc finger factors	YY1	MA0095.1.centered	(2, 3)	60	57.2	0.708799	0.783925
C2H2 zinc finger factors	KLF5	MA0599.1.centered	(-4, -3)	189	179.6	0.479422	0.581118
C2H2 zinc finger factors	KLF5	MA0599.1.centered	(-3, -2)	147	189.2	0.00193475	0.00433962
C2H2 zinc finger factors	KLF5	MA0599.1.centered	(-2, -1)	168	206.6	0.00669095	0.0134944
C2H2 zinc finger factors	KLF5	MA0599.1.centered	(1, 2)	272	222.68	0.000862115	0.00202851
C2H2 zinc finger factors	KLF5	MA0599.1.centered	(2, 3)	545	314.58	1.89236e-39	1.7468e-38
C2H2 zinc finger factors	KLF5	MA0599.1.centered	(3, 4)	226	168.06	6.25734e-06	2.14537e-05
C2H2 zinc finger factors	REST	MA0138.1.centered	(-2, -1)	40	56.68	0.0251084	0.044309
C2H2 zinc finger factors	REST	MA0138.1.centered	(2, 3)	52	49.54	0.724395	0.797499
C2H2 zinc finger factors	REST	MA0138.1.centered	(-6, -5)	67	49.06	0.00991162	0.0190303
C2H2 zinc finger factors	REST	MA0138.1.centered	(6, 7)	40	39.14	0.89	0.949333
C2H2 zinc finger factors	KLF9	MA1107.1.centered	(-4, -3)	121	103.84	0.0894475	0.141233
C2H2 zinc finger factors	KLF9	MA1107.1.centered	(1, 2)	166	120.4	2.80456e-05	8.97458e-05
C2H2 zinc finger factors	KLF9	MA1107.1.centered	(2, 3)	289	178.26	4.79281e-17	2.67506e-16
C2H2 zinc finger factors	SP1	MA0079.1.centered	(-5, -4)	84	55.42	0.000106068	0.000296004
C2H2 zinc finger factors	SP1	MA0079.1.centered	(-4, -3)	126	84.08	3.8363e-06	1.35399e-05
C2H2 zinc finger factors	SP1	MA0079.1.centered	(-3, -2)	106	71.3	3.50417e-05	0.000109221
C2H2 zinc finger factors	SP1	MA0079.1.centered	(0, 1)	42	45.64	0.587027	0.683915
C2H2 zinc finger factors	SP1	MA0079.1.centered	(1, 2)	81	88.54	0.418018	0.528022
C2H2 zinc finger factors	SP1	MA0079.1.centered	(2, 3)	86	91.24	0.579529	0.678473
C2H2 zinc finger factors	EGR3	MA0732.1.centered	(-5, -4)	70	58.6	0.133533	0.200299
C2H2 zinc finger factors	EGR3	MA0732.1.centered	(-2, -1)	93	94	0.917192	0.954711
C2H2 zinc finger factors	EGR3	MA0732.1.centered	(-1, 0)	201	113.5	9.98771e-17	5.44784e-16
C2H2 zinc finger factors	EGR3	MA0732.1.centered	(1, 2)	66	65.16	0.916262	0.954711
Basic helix-span-helix factors (bHSH)	TFAP2C	MA0524.2.centered	(-4, -3)	139	135.3	0.748621	0.818324
Basic helix-span-helix factors (bHSH)	TFAP2C	MA0524.2.centered	(-3, -2)	124	129	0.656567	0.736336
Basic helix-span-helix factors (bHSH)	TFAP2C	MA0524.2.centered	(1, 2)	122	123.24	0.910172	0.954711
Basic helix-span-helix factors (bHSH)	TFAP2C	MA0524.2.centered	(2, 3)	141	131.42	0.399888	0.515984
Basic helix-span-helix factors (bHSH)	TFAP2A	MA0003.3.centered	(-3, -2)	101	114.8	0.194631	0.279709
Basic helix-span-helix factors (bHSH)	TFAP2A	MA0003.3.centered	(2, 3)	103	103.7	0.944836	0.96085
Basic helix-span-helix factors (bHSH)	TFAP2A	MA0003.3.centered	(-2, -1)	55	77.3	0.0104893	0.0198223
Basic helix-span-helix factors (bHSH)	TFAP2A	MA0003.3.centered	(1, 2)	67	92.08	0.00837793	0.0163472
Basic helix-span-helix factors (bHSH)	TFAP2C	MA0524.1.centered	(-2, -1)	147	148.32	0.912976	0.954711
Basic helix-span-helix factors (bHSH)	TFAP2C	MA0524.1.centered	(3, 4)	152	210.48	4.69844e-05	0.000144568
Basic helix-span-helix factors (bHSH)	TFAP2C	MA0524.1.centered	(4, 5)	90	91.46	0.877692	0.940384
Basic helix-span-helix factors (bHSH)	TFAP2C	MA0524.1.centered	(2, 3)	131	133.66	0.81678	0.879046
Basic helix-span-helix factors (bHSH)	TFAP2A	MA0003.2.centered	(-2, -1)	141	153.88	0.295335	0.400454
Basic helix-span-helix factors (bHSH)	TFAP2A	MA0003.2.centered	(3, 4)	136	179.52	0.00104256	0.00238299
Basic helix-span-helix factors (bHSH)	TFAP2A	MA0003.2.centered	(4, 5)	109	91.56	0.0664499	0.10849
Basic helix-span-helix factors (bHSH)	TFAP2A	MA0003.2.centered	(-1, 0)	80	95.14	0.117525	0.180808
Basic helix-span-helix factors (bHSH)	TFAP2A	MA0003.2.centered	(2, 3)	91	98.82	0.427931	0.537714
Basic helix-span-helix factors (bHSH)	TFAP2A	MA0003.1.centered	(-3, -2)	103	134.84	0.00580379	0.0120078
Basic helix-span-helix factors (bHSH)	TFAP2A	MA0003.1.centered	(-2, -1)	151	163.92	0.307831	0.410442
Basic helix-span-helix factors (bHSH)	TFAP2A	MA0003.1.centered	(1, 2)	123	132.72	0.393943	0.512739
Basic helix-span-helix factors (bHSH)	TFAP2A	MA0003.1.centered	(2, 3)	162	169.94	0.539223	0.640661
Fork head / winged helix factors	FOXA1	MA0148.1.centered	(-3, -2)	312	220.1	3.12169e-10	1.3144e-09
Fork head / winged helix factors	FOXA1	MA0148.1.centered	(-2, -1)	237	275.08	0.0189143	0.0336254
Fork head / winged helix factors	E2F6	MA0471.1.centered	(-4, -3)	162	76.96	1.32975e-22	9.38644e-22
Fork head / winged helix factors	E2F6	MA0471.1.centered	(-1, 0)	137	127.5	0.395236	0.512739
Fork head / winged helix factors	E2F6	MA0471.1.centered	(0, 1)	176	144.62	0.00828367	0.0162957
Fork head / winged helix factors	E2F6	MA0471.1.centered	(1, 2)	381	296.56	5.04099e-07	1.86129e-06
Fork head / winged helix factors	E2F6	MA0471.1.centered	(2, 3)	72	59.54	0.1034	0.162196
Fork head / winged helix factors	E2F1	MA0024.2.centered	(-3, -2)	94	54.9	1.08877e-07	4.21459e-07
Fork head / winged helix factors	E2F1	MA0024.2.centered	(0, 1)	77	70.2	0.413777	0.525432
Fork head / winged helix factors	E2F1	MA0024.2.centered	(1, 2)	105	90.74	0.130567	0.199593
Fork head / winged helix factors	E2F1	MA0024.2.centered	(2, 3)	266	209.5	6.71438e-05	0.000191839
Fork head / winged helix factors	E2F1	MA0024.2.centered	(3, 4)	102	70.62	0.000167605	0.000457103
Fork head / winged helix factors	FOXA1	MA0148.3.centered	(-1, 0)	303	177.44	1.13378e-21	7.55852e-21
Fork head / winged helix factors	FOXA1	MA0148.3.centered	(0, 1)	231	238.04	0.640414	0.724997
Fork head / winged helix factors	FOXA1	MA0148.2.centered	(-3, -2)	312	218.48	1.30483e-10	5.59214e-10
Fork head / winged helix factors	FOXA1	MA0148.2.centered	(-2, -1)	237	276.26	0.0157303	0.0288188
TEA domain factors	TEAD4	MA0809.1.centered	(1, 2)	139	122.9	0.14238	0.212243
TEA domain factors	TEAD4	MA0809.1.centered	(0, 1)	134	260.98	1.01156e-15	5.16542e-15
TEA domain factors	TEAD4	MA0809.1.centered	(-1, 0)	230	186.04	0.00107077	0.00242438
Tryptophan cluster factors	IRF1	MA0050.2.centered	(-2, -1)	157	129.34	0.0131118	0.0245846
Tryptophan cluster factors	IRF1	MA0050.2.centered	(-4, -3)	240	256.9	0.280014	0.388459
Tryptophan cluster factors	IRF1	MA0050.2.centered	(-3, -2)	233	199.12	0.0141787	0.026176
Tryptophan cluster factors	IRF1	MA0050.2.centered	(2, 3)	195	258.46	5.21911e-05	0.000156573
Tryptophan cluster factors	IRF1	MA0050.2.centered	(3, 4)	212	202.22	0.481848	0.581124
Tryptophan cluster factors	SPI1	MA0080.2.centered	(-2, -1)	369	166.72	1.29647e-56	1.55576e-55
Tryptophan cluster factors	SPI1	MA0080.2.centered	(-1, 0)	801	293.74	7.9987e-201	2.74241e-199
Tryptophan cluster factors	SPI1	MA0080.2.centered	(-3, -2)	146	116	0.00497359	0.0103797
Tryptophan cluster factors	SPI1	MA0080.2.centered	(1, 2)	113	123.78	0.328259	0.43526
Tryptophan cluster factors	SPI1	MA0080.2.centered	(0, 1)	381	336.78	0.0135306	0.0251732
Tryptophan cluster factors	ELF3	MA0640.1.centered	(-1, 0)	401	101.86	3.5752e-197	9.53387e-196
Tryptophan cluster factors	ELF3	MA0640.1.centered	(0, 1)	771	226.42	2.79176e-300	1.67505e-298
Tryptophan cluster factors	ELF3	MA0640.1.centered	(-2, -1)	35	39.16	0.503149	0.603779
Tryptophan cluster factors	ELF3	MA0640.1.centered	(2, 3)	68	75.12	0.407064	0.519656
Tryptophan cluster factors	ELF3	MA0640.1.centered	(1, 2)	255	255.84	0.956986	0.965028
Tryptophan cluster factors	ETS1	MA0098.1.centered	(0, 1)	438	128.5	1.44399e-167	2.16598e-166
Tryptophan cluster factors	ETS1	MA0098.1.centered	(-1, 0)	819	358.7	6.35882e-138	8.97715e-137
Tryptophan cluster factors	ETS1	MA0098.1.centered	(-3, -2)	109	101.6	0.457611	0.557496
Tryptophan cluster factors	ETS1	MA0098.1.centered	(-2, -1)	412	361.62	0.00641586	0.0130492
Tryptophan cluster factors	SPI1	MA0080.4.centered	(0, 1)	214	100.92	5.52503e-30	4.57244e-29
Tryptophan cluster factors	SPI1	MA0080.4.centered	(1, 2)	491	236.5	3.47984e-64	4.63979e-63
Tryptophan cluster factors	SPI1	MA0080.4.centered	(-1, 0)	59	43.52	0.0181052	0.0324272
Tryptophan cluster factors	SPI1	MA0080.4.centered	(3, 4)	69	87.6	0.0447451	0.0761618
Tryptophan cluster factors	SPI1	MA0080.4.centered	(-5, -4)	261	162.94	4.1087e-15	2.05435e-14
Tryptophan cluster factors	SPI1	MA0080.4.centered	(-4, -3)	228	161.5	8.50033e-08	3.34439e-07
Tryptophan cluster factors	SPI1	MA0080.4.centered	(2, 3)	248	236.3	0.436252	0.539693
Tryptophan cluster factors	FLI1	MA0475.1.centered	(-2, -1)	798	287.28	6.52051e-204	2.6082e-202
Tryptophan cluster factors	FLI1	MA0475.1.centered	(-1, 0)	1532	590.04	0	0
Tryptophan cluster factors	FLI1	MA0475.1.centered	(-3, -2)	205	155.26	5.80102e-05	0.000169786
Tryptophan cluster factors	FLI1	MA0475.1.centered	(1, 2)	175	201.36	0.0604813	0.100107
Tryptophan cluster factors	FLI1	MA0475.1.centered	(0, 1)	729	626.86	2.87483e-05	9.0784e-05
Tryptophan cluster factors	FLI1	MA0475.2.centered	(-4, -3)	29	33.48	0.435734	0.539693
Tryptophan cluster factors	FLI1	MA0475.2.centered	(-2, -1)	374	95.86	4.35362e-181	8.03746e-180
Tryptophan cluster factors	FLI1	MA0475.2.centered	(-1, 0)	683	233.82	9.68952e-199	2.90686e-197
Tryptophan cluster factors	FLI1	MA0475.2.centered	(1, 2)	47	56.5	0.20222	0.288886
Tryptophan cluster factors	FLI1	MA0475.2.centered	(0, 1)	244	255.96	0.442577	0.54471
Tryptophan cluster factors	SPI1	MA0080.1.centered	(-2, -1)	429	122.1	1.30373e-173	2.08597e-172
Tryptophan cluster factors	SPI1	MA0080.1.centered	(-1, 0)	791	298.12	6.35864e-189	1.52607e-187
Tryptophan cluster factors	SPI1	MA0080.1.centered	(1, 2)	132	122.88	0.405569	0.519656
Tryptophan cluster factors	SPI1	MA0080.1.centered	(0, 1)	327	308.76	0.285914	0.392111
Tryptophan cluster factors	GABPA	MA0062.1.centered	(-2, -1)	441	126.92	6.28576e-175	1.07756e-173
Tryptophan cluster factors	GABPA	MA0062.1.centered	(-1, 0)	822	302.84	3.85985e-206	1.85273e-204
Tryptophan cluster factors	GABPA	MA0062.1.centered	(1, 2)	112	127.26	0.171384	0.247785
Tryptophan cluster factors	GABPA	MA0062.1.centered	(0, 1)	403	317.06	6.9467e-07	2.52607e-06
Tryptophan cluster factors	ELF1	MA0473.2.centered	(-1, 0)	412	110.62	3.10737e-184	6.77973e-183
Tryptophan cluster factors	ELF1	MA0473.2.centered	(0, 1)	928	262.64	0	0
Tryptophan cluster factors	ELF1	MA0473.2.centered	(2, 3)	80	94.5	0.131816	0.200226
Tryptophan cluster factors	ELF1	MA0473.2.centered	(1, 2)	271	288.02	0.303194	0.406797
Tryptophan cluster factors	ELF1	MA0473.1.centered	(0, 1)	635	215.92	6.9462e-183	1.38924e-181
Tryptophan cluster factors	ELF1	MA0473.1.centered	(1, 2)	1355	462.34	0	0
Tryptophan cluster factors	ELF1	MA0473.1.centered	(-1, 0)	114	106.04	0.436238	0.539693
Tryptophan cluster factors	ELF1	MA0473.1.centered	(3, 4)	159	175.6	0.205665	0.292068
Tryptophan cluster factors	ELF1	MA0473.1.centered	(2, 3)	552	500.44	0.0180328	0.0324272
Basic helix-loop-helix factors (bHLH)	MAX	MA0058.3.centered	(-4, -3)	41	51.04	0.156209	0.231421
Basic helix-loop-helix factors (bHLH)	MAX	MA0058.2.centered	(3, 4)	65	60.12	0.525727	0.627733
Basic helix-loop-helix factors (bHLH)	TFAP4	MA0691.1.centered	(-2, -1)	90	63.88	0.00103578	0.00238299
Basic helix-loop-helix factors (bHLH)	TFAP4	MA0691.1.centered	(0, 1)	95	65.92	0.000323296	0.000843382
Basic helix-loop-helix factors (bHLH)	USF2	MA0526.2.centered	(-3, -2)	80	91.68	0.21867	0.30871
Basic helix-loop-helix factors (bHLH)	USF1	MA0093.2.centered	(2, 3)	81	78.32	0.760415	0.825791
Basic helix-loop-helix factors (bHLH)	ASCL1	MA1100.1.centered	(-1, 0)	117	60.78	4.3181e-13	2.03205e-12
Basic helix-loop-helix factors (bHLH)	ASCL1	MA1100.1.centered	(1, 2)	78	57.38	0.00624042	0.0128009
Basic helix-loop-helix factors (bHLH)	MITF	MA0620.2.centered	(-4, -3)	65	77.06	0.165451	0.242123
Basic helix-loop-helix factors (bHLH)	MITF	MA0620.2.centered	(2, 3)	65	80.1	0.0883914	0.14049
Basic helix-loop-helix factors (bHLH)	MYCN	MA0104.4.centered	(-4, -3)	75	70.3	0.57202	0.67628
Basic helix-loop-helix factors (bHLH)	MYCN	MA0104.4.centered	(2, 3)	75	70.7	0.606172	0.702808
Basic helix-loop-helix factors (bHLH)	USF2	MA0526.1.centered	(2, 3)	66	82.02	0.0744772	0.119963
Basic leucine zipper factors (bZIP)	MAFK	MA0496.2.centered	(-2, -1)	75	91.98	0.0731558	0.118631
Basic leucine zipper factors (bZIP)	MAFK	MA0496.2.centered	(1, 2)	68	87.52	0.0348989	0.0602571
Basic leucine zipper factors (bZIP)	MAFK	MA0496.2.centered	(-4, -3)	21	29.74	0.107281	0.167191
Basic leucine zipper factors (bZIP)	MAFK	MA0496.2.centered	(3, 4)	18	27.78	0.062295	0.102403
Basic leucine zipper factors (bZIP)	CEBPA	MA0102.3.centered	(-4, -3)	134	150.66	0.169272	0.246214
Basic leucine zipper factors (bZIP)	CEBPA	MA0102.3.centered	(2, 3)	96	119.66	0.028313	0.0495993
Basic leucine zipper factors (bZIP)	FOSL2	MA0478.1.centered	(-1, 0)	316	453.1	7.51239e-11	3.33884e-10
Basic leucine zipper factors (bZIP)	FOSL2	MA0478.1.centered	(2, 3)	313	503.24	8.91339e-18	5.2176e-17
Basic leucine zipper factors (bZIP)	CEBPB	MA0466.1.centered	(-3, -2)	156	206.62	0.000350331	0.000904081
Basic leucine zipper factors (bZIP)	CEBPB	MA0466.1.centered	(3, 4)	101	101.44	0.964713	0.968749
Basic leucine zipper factors (bZIP)	FOS	MA0476.1.centered	(-2, -1)	247	445.96	1.51593e-21	9.83308e-21
Basic leucine zipper factors (bZIP)	FOS	MA0476.1.centered	(1, 2)	260	486.94	2.16321e-25	1.67475e-24
Basic leucine zipper factors (bZIP)	JUND	MA0491.1.centered	(-2, -1)	341	534.36	2.65944e-17	1.51968e-16
Basic leucine zipper factors (bZIP)	JUND	MA0491.1.centered	(1, 2)	334	545.08	5.57149e-20	3.42861e-19
Basic leucine zipper factors (bZIP)	JUNB	MA0490.1.centered	(-1, 0)	267	394.68	8.02429e-11	3.50151e-10
Basic leucine zipper factors (bZIP)	JUNB	MA0490.1.centered	(2, 3)	265	393.46	5.53747e-11	2.51086e-10
Basic leucine zipper factors (bZIP)	FOSL1	MA0477.1.centered	(-2, -1)	246	409.42	3.07977e-16	1.64254e-15
Basic leucine zipper factors (bZIP)	FOSL1	MA0477.1.centered	(1, 2)	245	405.74	6.68752e-16	3.48914e-15
Basic leucine zipper factors (bZIP)	FOSL1	MA0477.1.centered	(0, 1)	62	120.94	6.82811e-08	2.73124e-07
Basic leucine zipper factors (bZIP)	NFE2	MA0841.1.centered	(-2, -1)	94	146.1	1.29716e-05	4.32386e-05
Basic leucine zipper factors (bZIP)	NFE2	MA0841.1.centered	(1, 2)	105	158.76	1.55374e-05	5.03915e-05
Basic leucine zipper factors (bZIP)	NFE2	MA0841.1.centered	(0, 1)	29	41.38	0.0527916	0.087986

## Sheet: Repair TFBS
class	TF	motif	motif_0h_normalized_CPDs	motif_48h_normalized_CPDs	motif_repair	motif_0h_CPDs	motif_48h_CPDs	tfbs_0h_normalized_CPDs	tfbs_48h_normalized_CPDs	tfbs_repair	tfbs_0h_CPDs	tfbs_48h_CPDs	flanks_0h_normalized_CPDs	flanks_48h_normalized_CPDs	flanks_repair	flanks_0h_CPDs	flanks_48h_CPDs	dhs_flanks_0h_normalized_CPDs	dhs_flanks_48h_normalized_CPDs	dhs_flanks_repair	dhs_flanks_0h_CPDs	dhs_flanks_48h_CPDs	motif_vs_flanks_repair_pval	tfbs_vs_flanks_repair_pval	dhs_flanks_vs_flanks_repair_pval	motif_vs_flanks_repair_qval	tfbs_vs_flanks_repair_qval	dhs_flanks_vs_flanks_repair_qval	motif_vs_dhs_flanks_repair_pval	tfbs_vs_dhs_flanks_repair_pval	motif_vs_dhs_flanks_repair_qval	tfbs_vs_dhs_flanks_repair_qval
Tryptophan cluster factors	ELF1	MA0473.1	0.0100621	0.00738184	36.3083	3841	417	0.0447855	0.0400425	11.8449	17096	2262	0.771148	0.791786	-2.60656	294371	44728	0.185898	0.170012	9.34375	70963	9604	8.25829e-11	1.6999e-09	5.19598e-22	2.40241e-10	2.86299e-09	9.23729e-22	3.08955e-05	0.369817	5.99186e-05	0.438302
Tryptophan cluster factors	ELF1	MA0473.2	0.00930828	0.00860908	8.12164	2020	275	0.0422191	0.0414488	1.85826	9162	1324	0.780827	0.791754	-1.38014	169448	25291	0.178622	0.168394	6.07421	38763	5379	0.163763	0.290855	5.70879e-06	0.183874	0.338449	6.64295e-06	0.796898	0.222532	0.822605	0.279256
Tryptophan cluster factors	FLI1	MA0475.1	0.00949794	0.00743716	27.7092	4878	561	0.0439148	0.0392672	11.836	22554	2962	0.771199	0.792807	-2.72554	396076	59803	0.186703	0.169822	9.94068	95888	12810	1.23964e-09	3.39722e-12	4.21706e-32	3.17347e-09	6.21206e-12	9.63899e-32	0.00107787	0.436994	0.00176882	0.49355
Tryptophan cluster factors	FLI1	MA0475.2	0.00906223	0.00901218	0.555393	3528	512	0.0416791	0.0410477	1.53825	16226	2332	0.781803	0.793389	-1.46034	304362	45074	0.178311	0.167394	6.52176	69418	9510	0.687565	0.190688	1.02525e-10	0.709744	0.226	1.42644e-10	0.244874	0.0539019	0.284944	0.0784027
Tryptophan cluster factors	SPI1	MA0080.4	0.0146773	0.00915994	60.2334	3442	310	0.0554002	0.0427267	29.6616	12992	1446	0.751757	0.78678	-4.45147	176296	26627	0.19486	0.172148	13.1934	45697	5826	2.4118e-18	6.51558e-27	3.17635e-28	1.18735e-17	1.54443e-26	7.00989e-28	1.15691e-08	1.26014e-05	3.7021e-08	3.84043e-05
Tryptophan cluster factors	SPI1	MA0080.1	0.00692511	0.00939079	-26.2564	1328	275	0.0351939	0.044427	-20.7825	6749	1301	0.807849	0.786231	2.74954	154918	23024	0.158521	0.171254	-7.43493	30399	5015	6.92028e-07	5.73254e-17	5.38373e-10	1.38406e-06	1.18349e-16	7.03182e-10	0.00091982	4.65914e-06	0.00154917	1.56939e-05
Tryptophan cluster factors	SPI1	MA0080.2	0.010835	0.00746125	45.2168	3117	311	0.0501392	0.0385058	30.212	14424	1605	0.754994	0.790893	-4.539	217196	32966	0.196775	0.172281	14.2177	56608	7181	1.84927e-12	8.05081e-31	2.11125e-38	6.22911e-12	2.14688e-30	5.00444e-38	8.41011e-05	7.26986e-06	0.000158308	2.32635e-05
Basic leucine zipper factors (bZIP)	NRF1	MA0506.1	0.0022208	0.00458652	-51.5799	768	263	0.0212566	0.0351226	-39.4788	7351	2014	0.837269	0.802588	4.32113	289546	46022	0.142756	0.164016	-12.9624	49368	9405	7.86275e-28	3.38343e-102	5.32852e-49	5.59129e-27	2.70674e-101	1.55011e-48	2.89722e-16	6.03725e-40	1.68566e-15	4.8298e-39
Fork head / winged helix factors	FOXA1	MA0148.3	0.0116332	0.00749467	55.22	3407	313	0.0497596	0.0386227	28.8351	14573	1613	0.74832	0.7907	-5.35979	219159	33022	0.203928	0.17209	18.5007	59724	7187	4.66199e-17	1.34062e-30	9.69339e-60	1.98912e-16	3.43199e-30	3.44654e-59	8.31434e-06	0.00418593	1.77373e-05	0.00837187
Fork head / winged helix factors	FOXA1	MA0148.1	0.0114885	0.00855383	34.3078	3669	386	0.0497426	0.0388246	28.1213	15886	1752	0.747771	0.792559	-5.65107	238811	35765	0.204569	0.170523	19.966	65332	7695	4.93529e-11	1.34467e-32	6.23709e-73	1.50409e-10	3.91178e-32	3.07057e-72	0.0419992	0.0191261	0.0548561	0.0313865
Fork head / winged helix factors	FOXA1	MA0148.2	0.0114666	0.00850129	34.8804	3661	383	0.0497595	0.0387996	28.2473	15887	1748	0.747789	0.792595	-5.65313	238751	35708	0.204538	0.170514	19.9536	65304	7682	3.3676e-11	9.69362e-33	8.95826e-73	1.07763e-10	2.95425e-32	4.0952e-72	0.035241	0.017329	0.0479877	0.0291856
Basic helix-span-helix factors (bHSH)	TFAP2C	MA0524.2	0.00576563	0.00709948	-18.788	2020	394	0.0350476	0.0355695	-1.46722	12279	1974	0.781488	0.794331	-1.61682	273796	44083	0.185074	0.171757	7.7533	64841	9532	0.000574402	0.960987	6.00225e-14	0.00087528	0.960987	8.73055e-14	5.1453e-07	0.000812852	1.3172e-06	0.00192676
Basic helix-span-helix factors (bHSH)	TFAP2C	MA0524.1	0.00617703	0.00715133	-13.624	2536	458	0.0368625	0.0355537	3.68118	15134	2277	0.776139	0.793283	-2.16117	318646	50805	0.188721	0.172569	9.35986	77480	11052	0.0155841	0.0119717	3.85246e-23	0.0188185	0.0163019	7.0445e-23	5.66412e-06	0.0316247	1.34261e-05	0.0505996
Rel homology region (RHR) factors	RELA	MA0107.1	0.00881839	0.00801514	10.0217	1735	233	0.0440208	0.0381837	15.2868	8661	1110	0.769446	0.796388	-3.383	151387	23151	0.188327	0.166735	12.9497	37053	4847	0.0686846	6.59509e-08	1.65991e-20	0.0799238	1.08227e-07	2.87119e-20	0.740116	0.574264	0.776515	0.62293
C2H2 zinc finger factors	KLF9	MA1107.1	0.00382045	0.00740647	-48.4173	1446	466	0.0300405	0.0437554	-31.3444	11370	2753	0.801239	0.78623	1.90897	303260	49468	0.170351	0.171811	-0.849698	64476	10810	2.63964e-38	3.21046e-74	0.0169784	2.41338e-37	1.58053e-73	0.0184173	2.72021e-34	7.78673e-55	2.90156e-33	1.24588e-53
Basic helix-loop-helix factors (bHLH)	TFAP4	MA0691.1	0.00699662	0.00643601	8.71057	2381	330	0.0409865	0.034774	17.8656	13948	1783	0.762529	0.793424	-3.89381	259494	40682	0.198541	0.17307	14.7172	67565	8874	0.0391572	2.03283e-15	1.13696e-45	0.0464085	3.94246e-15	3.03188e-45	0.384982	0.332844	0.43226	0.401925
C2H2 zinc finger factors	CTCF	MA0139.1	0.00620146	0.00620377	-0.0373167	7218	1342	0.0400268	0.033432	19.7262	46588	7232	0.764554	0.795377	-3.87526	889880	172056	0.197294	0.172716	14.2299	229634	37362	0.19456	4.70409e-65	1.77318e-172	0.211048	2.15044e-64	1.62119e-171	1.09082e-05	0.000686032	2.18164e-05	0.00168869
C2H2 zinc finger factors	YY1	MA0095.1	0.00693399	0.0072033	-3.73866	1571	269	0.0366297	0.0350257	4.57937	8299	1308	0.78329	0.794478	-1.40832	177466	29669	0.181824	0.172183	5.59942	41195	6430	0.743312	0.0542797	3.6213e-06	0.75511	0.0668057	4.29191e-06	0.17999	0.778629	0.217347	0.803746
Basic helix-loop-helix factors (bHLH)	MYCN	MA0104.4	0.00339745	0.00557609	-39.0711	671	181	0.0329973	0.0385397	-14.3811	6517	1251	0.792745	0.790049	0.341252	156568	25645	0.176232	0.17289	1.9332	34806	5612	2.70031e-09	5.42918e-07	0.325567	6.40073e-09	8.68669e-07	0.33607	1.27998e-09	3.24072e-07	4.81875e-09	1.29629e-06
Basic helix-loop-helix factors (bHLH)	USF2	MA0526.1	0.0054941	0.00693848	-20.8169	1640	315	0.0406329	0.0396044	2.59693	12129	1798	0.770002	0.791934	-2.76945	229847	35953	0.191372	0.170026	12.5549	57125	7719	0.000980171	0.039227	7.95291e-28	0.00145886	0.0512352	1.64189e-27	2.12953e-08	0.00099689	6.49e-08	0.00220003
Basic helix-loop-helix factors (bHLH)	USF2	MA0526.2	0.0051865	0.00732554	-29.1998	1590	348	0.040047	0.0399958	0.127969	12277	1900	0.773624	0.79099	-2.19555	237166	37576	0.18828	0.170971	10.1235	57720	8122	5.7648e-08	0.359359	1.27395e-19	1.22982e-07	0.403491	2.1456e-19	2.12539e-13	0.000528813	1.13354e-12	0.00135376
Basic leucine zipper factors (bZIP)	NFE2	MA0841.1	0.006976	0.00624113	11.7746	1948	242	0.0431452	0.0320052	34.8071	12048	1241	0.757946	0.810368	-6.46891	211651	31422	0.200779	0.158839	26.4034	56066	6159	0.0100086	1.57466e-33	1.61593e-93	0.012811	5.30413e-33	1.03419e-92	0.082695	0.0508359	0.103774	0.0756628
C2H2 zinc finger factors	EGR3	MA0732.1	0.00373913	0.0064637	-42.1519	740	207	0.0276291	0.0404059	-31.6211	5468	1294	0.814842	0.790414	3.09061	161263	25313	0.159009	0.170991	-7.00759	31469	5476	1.64254e-13	7.14038e-39	1.70094e-10	5.84016e-13	2.85615e-38	2.31617e-10	2.8119e-09	2.32027e-19	9.99785e-09	1.34997e-18
Basic helix-loop-helix factors (bHLH)	MITF	MA0620.2	0.00593077	0.00635174	-6.62768	1318	215	0.0411194	0.0396171	3.79193	9138	1341	0.769173	0.793672	-3.08683	170934	26865	0.191436	0.168484	13.6229	42543	5703	0.640747	0.0229783	1.48424e-24	0.672259	0.0306377	2.79387e-24	0.00973947	0.0055768	0.0147125	0.0101976
Fork head / winged helix factors	E2F6	MA0471.1	0.00590142	0.00766648	-23.0231	1138	242	0.0333394	0.0398213	-16.2776	6429	1257	0.804517	0.789362	1.91989	155139	24917	0.163793	0.172369	-4.97544	31585	5441	8.83695e-05	4.99014e-10	1.56002e-05	0.000141391	8.63159e-10	1.78287e-05	0.00397708	0.000222633	0.00620812	0.000593688
C2H2 zinc finger factors	EGR1	MA0162.2	0.00387784	0.0070963	-45.3541	1640	491	0.0297198	0.043734	-32.0441	12569	3026	0.821579	0.784437	4.73485	347459	54276	0.150219	0.17365	-13.4931	63530	12015	2.00233e-37	1.28281e-97	3.42235e-68	1.60186e-36	8.20996e-97	1.36894e-67	1.2543e-18	9.57307e-27	8.02754e-18	6.80752e-26
C2H2 zinc finger factors	EGR1	MA0162.3	0.00374495	0.00688851	-45.6349	639	195	0.0277853	0.0400593	-30.6397	4741	1134	0.823073	0.794404	3.60886	140441	22488	0.150624	0.167091	-9.85479	25701	4730	2.06258e-15	9.45516e-33	1.17147e-15	8.25034e-15	2.95425e-32	1.7851e-15	1.18816e-09	8.80111e-13	4.75262e-09	4.69393e-12
C2H2 zinc finger factors	SP4	MA0685.1	0.00542711	0.0116717	-53.502	1019	381	0.0312525	0.0563367	-44.5255	5868	1839	0.817348	0.767178	6.53946	153466	25043	0.152854	0.178415	-14.3268	28700	5824	5.903e-45	1.34278e-127	8.04864e-43	7.55584e-44	1.4323e-126	2.06045e-42	1.49218e-23	6.48729e-47	1.0611e-22	5.93123e-46
Rel homology region (RHR) factors	EBF1	MA0154.3	0.00696035	0.0096015	-27.5077	1352	286	0.0394351	0.0391782	0.655915	7660	1167	0.774293	0.790412	-2.0393	150401	23544	0.188063	0.171786	9.47517	36530	5117	4.64381e-06	0.408188	1.65066e-11	8.03254e-06	0.44278	2.34761e-11	6.57002e-10	0.0165247	2.80321e-09	0.0285832
Rel homology region (RHR) factors	EBF1	MA0154.2	0.00643832	0.00895678	-28.1179	1197	258	0.0383233	0.0378059	1.3686	7125	1089	0.773459	0.789412	-2.02078	143800	22739	0.190062	0.174692	8.79857	35336	5032	7.91116e-06	0.315123	3.45941e-10	1.33241e-05	0.36014	4.61255e-10	3.68837e-09	0.0506016	1.2424e-08	0.0756628
Tryptophan cluster factors	ELF3	MA0640.1	0.010297	0.00889649	15.7422	2038	255	0.0448914	0.0416914	7.67555	8885	1195	0.772693	0.788961	-2.06196	152933	22614	0.184184	0.170917	7.76192	36454	4899	0.0134472	0.0028545	1.32645e-08	0.0168749	0.00397148	1.66456e-08	0.309952	0.995095	0.354231	0.995095
Tryptophan cluster factors	GABPA	MA0062.1	0.00833593	0.00823802	1.18859	1738	260	0.0388978	0.0414119	-6.07085	8110	1307	0.789592	0.791008	-0.178988	164626	24965	0.173078	0.169766	1.95092	36086	5358	0.864756	0.048292	0.19355	0.864756	0.0618138	0.203069	0.939336	0.0142287	0.954246	0.0252954
C2H2 zinc finger factors	SP1	MA0079.3	0.00459086	0.00949333	-51.6412	6964	2444	0.0301373	0.0487252	-38.1485	45716	12544	0.820703	0.779385	5.30138	1244946	200648	0.150653	0.173715	-13.2758	228530	44722	1.73442e-249	0	1.85264e-254	1.11003e-247	0	2.37137e-253	2.69193e-133	7.5137e-197	1.72283e-131	4.80877e-195
C2H2 zinc finger factors	SP1	MA0079.1	0.00475297	0.00913485	-47.9689	757	240	0.0297924	0.0468161	-36.363	4745	1230	0.815168	0.779507	4.57476	129831	20480	0.15639	0.175199	-10.736	24908	4603	1.77473e-21	1.98709e-52	4.15378e-19	9.46524e-21	8.47827e-52	6.48395e-19	8.20276e-13	2.84195e-21	4.03828e-12	1.81885e-20
C2H2 zinc finger factors	SP1	MA0079.2	0.00474524	0.0093389	-49.1885	3404	1126	0.0296549	0.0496056	-40.2186	21273	5981	0.822272	0.776182	5.93815	589858	93585	0.149543	0.176104	-15.0823	107275	21233	1.53876e-104	0	4.3231e-157	4.92404e-103	0	3.45848e-156	4.60134e-49	1.19515e-101	9.8162e-48	3.82449e-100
STAT domain factors	STAT3	MA0144.2	0.0109544	0.0080994	35.249	2546	279	0.0466571	0.0383778	21.5732	10844	1322	0.758527	0.796151	-4.72574	176296	27425	0.196671	0.167213	17.6166	45710	5760	3.26617e-08	3.02344e-16	1.34684e-42	7.20811e-08	6.04688e-16	3.31531e-42	0.0328877	0.313479	0.0457568	0.385821
Basic helix-span-helix factors (bHSH)	TFAP2A	MA0003.3	0.00565285	0.00754187	-25.047	1660	349	0.0339307	0.0347056	-2.23256	9964	1606	0.793129	0.792372	0.0956254	232908	36667	0.174585	0.174479	0.0607377	51268	8074	1.09262e-06	0.399278	0.984248	2.0567e-06	0.440583	0.984248	1.66166e-06	0.439568	4.09025e-06	0.49355
Basic helix-span-helix factors (bHSH)	TFAP2A	MA0003.1	0.00361856	0.00734353	-50.7246	1285	419	0.0285232	0.0338433	-15.7198	10129	1931	0.811044	0.797816	1.65797	288013	45521	0.161937	0.169602	-4.51975	57506	9677	5.23231e-39	1.41049e-13	2.21642e-07	5.58114e-38	2.65503e-13	2.67644e-07	1.19437e-31	4.57367e-06	1.092e-30	1.56939e-05
Basic helix-span-helix factors (bHSH)	TFAP2A	MA0003.2	0.00657965	0.00763525	-13.8254	2535	456	0.0372743	0.03466	7.54262	14361	2070	0.776655	0.794166	-2.20496	299229	47430	0.187789	0.172881	8.62274	72351	10325	0.0142815	7.98962e-05	1.68795e-19	0.0175773	0.000121747	2.76997e-19	9.06983e-06	0.707593	1.87248e-05	0.742392
Basic leucine zipper factors (bZIP)	JUNB	MA0490.1	0.00720698	0.00663501	8.62054	5690	721	0.0447758	0.0337272	32.7586	35351	3665	0.754253	0.80626	-6.45032	595492	87613	0.202877	0.161348	25.7392	160174	17533	0.000178645	1.50559e-87	2.02289e-252	0.000278861	8.7598e-87	2.15774e-251	0.000304757	0.00456075	0.000557271	0.00858494
Basic leucine zipper factors (bZIP)	CEBPB	MA0466.1	0.0090861	0.00669377	35.7397	2900	331	0.0474138	0.0361585	31.1277	15133	1788	0.750913	0.797428	-5.83315	239668	39432	0.203676	0.168092	21.169	65007	8312	3.28932e-10	1.54131e-38	5.87274e-86	9.15288e-10	5.8026e-38	3.13213e-85	0.0585546	0.00436914	0.0749499	0.00847349
C2H2 zinc finger factors	ZNF263	MA0528.1	0.00812554	0.00732695	10.8993	2124	313	0.0401189	0.0425104	-5.62559	10487	1816	0.793449	0.776516	2.18061	207406	33172	0.16815	0.182589	-7.90785	43954	7800	0.187894	0.00242322	2.54846e-14	0.207332	0.00344636	3.79306e-14	0.00285383	0.39359	0.00456612	0.457996
Basic leucine zipper factors (bZIP)	JUND	MA0491.1	0.00718381	0.00618741	16.1037	15278	1882	0.0445887	0.0331793	34.3874	94828	10092	0.754243	0.804278	-6.22111	1604068	244634	0.203132	0.164029	23.8392	432006	49892	2.98659e-18	1.2532e-250	0	1.3653e-17	2.6735e-249	0	0.00988495	1.15143e-12	0.0147125	5.66855e-12
Basic leucine zipper factors (bZIP)	FOS	MA0476.1	0.00705081	0.00615237	14.6031	6267	772	0.0443806	0.0333041	33.2587	39447	4179	0.754368	0.806192	-6.42826	670508	101161	0.203236	0.161898	25.5331	180643	20315	1.25045e-07	2.09612e-101	1.79832e-287	2.58156e-07	1.49058e-100	5.75463e-286	0.0200609	0.000858065	0.028531	0.00196129
TEA domain factors	TEAD4	MA0809.1	0.00903434	0.00709645	27.3078	2513	284	0.0461064	0.0373063	23.5886	12825	1493	0.75502	0.792279	-4.7028	210017	31707	0.200808	0.171889	16.8243	55857	6879	4.37817e-06	1.46367e-20	3.33481e-47	7.78341e-06	3.12249e-20	9.27947e-47	0.1887	0.0642896	0.223644	0.0907737
Tryptophan cluster factors	IRF1	MA0050.2	0.0160121	0.00969896	65.0905	3972	337	0.0561712	0.0427675	31.3408	13934	1486	0.756884	0.800668	-5.46836	187755	27820	0.188875	0.158551	19.1262	46853	5509	5.82223e-23	5.76975e-32	1.094e-49	3.38748e-22	1.6055e-31	3.50079e-49	2.47041e-08	0.00159423	7.18664e-08	0.00329131
Basic helix-loop-helix factors (bHLH)	ASCL1	MA1100.1	0.00479398	0.00596758	-19.6663	1180	243	0.0317378	0.0354126	-10.3771	7812	1442	0.791616	0.792952	-0.16844	194850	32289	0.17836	0.173649	2.71302	43902	7071	0.00235542	0.000242423	0.0451194	0.00327711	0.000352615	0.0481273	0.000669858	1.49982e-05	0.00115867	4.36311e-05
Basic helix-loop-helix factors (bHLH)	MAX	MA0058.2	0.00562718	0.00476165	18.1771	1364	178	0.0412756	0.0353914	16.6262	10005	1323	0.761167	0.798138	-4.63221	184503	29836	0.199649	0.168209	18.691	48394	6288	0.00803037	1.76625e-11	1.21069e-49	0.0104887	3.13999e-11	3.68973e-49	0.989447	0.596654	0.989447	0.636431
Basic helix-loop-helix factors (bHLH)	MAX	MA0058.1	0.00511057	0.00665609	-23.2197	1015	214	0.0403106	0.0413673	-2.55452	8006	1330	0.771933	0.785325	-1.70539	153312	25249	0.18968	0.175049	8.35834	37672	5628	0.00120444	0.786882	7.52606e-10	0.00175191	0.812973	9.63336e-10	7.54416e-06	0.00131403	1.66492e-05	0.00280327
Basic helix-loop-helix factors (bHLH)	MAX	MA0058.3	0.0049599	0.00569415	-12.8949	956	181	0.0399282	0.0382232	4.4607	7696	1215	0.772478	0.78595	-1.71416	148892	24983	0.189389	0.177431	6.73959	36504	5640	0.149014	0.0558952	2.02638e-07	0.170302	0.0674961	2.49401e-07	0.0151169	0.53711	0.0219882	0.592674
Fork head / winged helix factors	E2F1	MA0024.2	0.00464034	0.00681129	-31.8729	935	227	0.0288793	0.0377472	-23.4929	5819	1258	0.819737	0.793471	3.31024	165172	26444	0.152645	0.170372	-10.4052	30757	5678	2.11642e-08	2.96879e-21	3.19664e-19	4.83754e-08	6.55182e-21	5.11462e-19	0.000314268	4.39128e-06	0.000558699	1.56939e-05
Tryptophan cluster factors	ETS1	MA0098.1	0.00870484	0.0103822	-16.1561	3808	684	0.0363829	0.0453842	-19.8335	15916	2990	0.804242	0.780851	2.9956	351822	51444	0.160994	0.175738	-8.39014	70428	11578	9.18416e-07	1.63455e-34	4.17677e-26	1.78117e-06	5.81174e-34	8.35355e-26	0.0401569	2.34257e-09	0.0535425	9.99495e-09
C2H2 zinc finger factors	CTCFL	MA1102.1	0.00444591	0.00720322	-38.2789	2284	693	0.0323944	0.0341659	-5.18507	16642	3287	0.786377	0.79858	-1.52816	403986	76829	0.183	0.168657	8.5044	94013	16226	3.48512e-27	0.0533497	3.96384e-25	2.23048e-26	0.0668057	7.68744e-25	4.49776e-38	1.13664e-10	5.75714e-37	5.19605e-10
Basic leucine zipper factors (bZIP)	FOSL1	MA0477.1	0.00681528	0.00650498	4.77008	5450	725	0.0438666	0.0337811	29.8557	35079	3765	0.755329	0.806151	-6.30433	604017	89848	0.202684	0.161306	25.652	162081	17978	0.00516003	4.88862e-78	1.60066e-254	0.00688004	2.60727e-77	2.37137e-253	7.00228e-06	0.0827345	1.60052e-05	0.11266
Nuclear receptors with C4 zinc fingers	ESR1	MA0112.2	0.00515136	0.00737691	-30.1692	955	224	0.0362753	0.0374115	-3.03709	6725	1136	0.780304	0.78709	-0.862212	144659	23900	0.185109	0.17698	4.59317	34317	5374	2.84694e-06	0.509786	0.00100439	5.20584e-06	0.543771	0.00110829	9.81042e-08	0.0331745	2.72986e-07	0.0517846
Basic helix-loop-helix factors (bHLH)	USF1	MA0093.2	0.0054601	0.00677603	-19.4205	1592	304	0.0408307	0.0377363	8.20008	11905	1693	0.766842	0.790812	-3.03114	223588	35479	0.194231	0.172967	12.2937	56632	7760	0.00354063	3.95981e-05	5.775e-28	0.00482128	6.18117e-05	1.232e-27	2.06923e-07	0.200022	5.51795e-07	0.256028
Basic leucine zipper factors (bZIP)	FOSL2	MA0478.1	0.00710117	0.00604687	17.4354	6914	838	0.044693	0.0337413	32.458	43515	4676	0.754483	0.803621	-6.11461	734596	111369	0.202788	0.164045	23.6174	197443	22734	1.122e-09	3.77488e-107	1.80733e-280	2.99201e-09	3.45131e-106	3.85563e-279	0.17424	4.54999e-05	0.214449	0.000126608
C2H2 zinc finger factors	ZNF384	MA1125.1	0.0158581	0.0197181	-19.5762	11336	2058	0.0523613	0.0568932	-7.96563	37430	5938	0.763606	0.78586	-2.83179	545857	82021	0.185799	0.158962	16.883	132817	16591	6.33694e-15	0.000179336	7.24846e-93	2.38567e-14	0.000266918	4.21729e-92	1.12168e-49	2.71551e-49	3.58938e-48	3.47586e-48
Basic leucine zipper factors (bZIP)	CEBPA	MA0102.3	0.00906059	0.00731381	23.8833	2478	301	0.0468789	0.0367149	27.6837	12821	1511	0.748984	0.794557	-5.73573	204841	32700	0.206075	0.170648	20.7609	56360	7023	8.94454e-06	8.73742e-28	2.01214e-70	1.46782e-05	2.15075e-27	8.58511e-70	0.704961	0.0652436	0.751958	0.0907737
C2H2 zinc finger factors	REST	MA0138.1	0.00557003	0.00587505	-5.19177	943	175	0.0329653	0.0327324	0.711666	5581	975	0.794576	0.797026	-0.307279	134521	23741	0.174177	0.172156	1.17418	29488	5128	0.571281	0.787568	0.381229	0.609367	0.812973	0.38728	0.462987	0.918714	0.510882	0.933297
C2H2 zinc finger factors	ZSCAN4	MA1155.1	0.00103774	0.00206653	-49.7834	309	103	0.024261	0.0245175	-1.04614	7224	1222	0.807595	0.813731	-0.754148	240471	40558	0.169904	0.163457	3.94455	50591	8147	1.67199e-09	0.937714	0.000419008	4.11568e-09	0.952598	0.000470465	1.30288e-10	0.142273	5.95602e-10	0.185826
Basic leucine zipper factors (bZIP)	MAFK	MA0496.2	0.00883499	0.00752218	17.4524	1953	234	0.046093	0.0352321	30.8268	10189	1096	0.753041	0.801884	-6.09099	166462	24945	0.202974	0.164749	23.2022	44868	5125	0.00140798	1.46731e-24	4.83197e-63	0.00200246	3.35384e-24	1.81909e-62	0.522314	0.0897864	0.566578	0.119715
C2H2 zinc finger factors	KLF5	MA0599.1	0.00445117	0.00927765	-52.0226	1873	626	0.0305997	0.0500934	-38.9146	12876	3380	0.815384	0.776551	5.00077	343104	52397	0.155551	0.17503	-11.1291	65454	11810	6.97087e-67	6.73267e-167	1.37116e-51	1.48712e-65	8.61782e-166	4.61866e-51	7.15254e-40	5.45624e-67	1.14441e-38	1.164e-65
C2H2 zinc finger factors	SP2	MA0516.1	0.00478731	0.00965171	-50.3993	1850	631	0.0300592	0.0496046	-39.4025	11616	3243	0.824852	0.777613	6.07483	318754	50838	0.146523	0.174373	-15.9717	56622	11400	4.55772e-63	3.09913e-169	2.26901e-94	7.29235e-62	4.95861e-168	1.61352e-93	2.22437e-29	1.22961e-48	1.77949e-28	1.31159e-47

## Sheet: Repair motif
class	TF	motif	position	dipyrimidine	position_0h_CPDs	sampled_flanks_0h_CPDs	position_48h_CPDs	sampled_flanks_48h_CPDs	position_repair	sampled_flanks_repair	repair_over_expected	pval	qval
Basic helix-span-helix factors (bHSH)	TFAP2A	MA0003.1.centered	(-3, -2)	CC	54	22.6	19	18.84	64.8148	16.6372	289.578	0.0551889	0.266039
C2H2 zinc finger factors	CTCFL	MA1102.1.centered	(0, 1)	CC	17	18.46	7	15.28	58.8235	17.2264	241.472	0.334101	0.775444
Basic helix-span-helix factors (bHSH)	TFAP2A	MA0003.3.centered	(2, 3)	CC	43	23.24	16	18.52	62.7907	20.3098	209.164	0.113591	0.43582
Fork head / winged helix factors	E2F1	MA0024.2.centered	(-3, -2)	CC	10	11.3	7	10.2	30	9.73451	208.182	0.95065	0.98968
C2H2 zinc finger factors	KLF5	MA0599.1.centered	(1, 2)	CC	23	23.16	9	18.42	60.8696	20.4663	197.413	0.238236	0.649107
C2H2 zinc finger factors	CTCF	MA0139.1.centered	(2, 3)	CC	13	15.72	7	13.24	46.1538	15.7761	192.556	0.650249	0.98968
Basic helix-span-helix factors (bHSH)	TFAP2A	MA0003.3.centered	(-3, -2)	CC	33	19.54	16	15.5	51.5152	20.6755	149.16	0.393692	0.841068
C2H2 zinc finger factors	KLF5	MA0599.1.centered	(-3, -2)	CC	12	14.78	6	11.48	50	22.3275	123.939	0.703086	0.98968
Basic helix-span-helix factors (bHSH)	TFAP2A	MA0003.2.centered	(3, 4)	CC	51	23.38	29	17.96	43.1373	23.1822	86.0792	0.565607	0.957965
C2H2 zinc finger factors	YY1	MA0095.1.centered	(-2, -1)	CC	16	34.58	1	16.56	93.75	52.111	79.9043	0.065167	0.305678
Tryptophan cluster factors	FLI1	MA0475.2.centered	(-2, -1)	CC	53	25.82	17	15.54	67.9245	39.8141	70.6042	0.202638	0.595248
C2H2 zinc finger factors	KLF5	MA0599.1.centered	(3, 4)	CC	22	26.24	9	17.04	59.0909	35.061	68.5375	0.500079	0.912765
Fork head / winged helix factors	E2F6	MA0471.1.centered	(0, 1)	CC	7	13.54	4	10.08	42.8571	25.5539	67.7126	0.984416	0.98968
Basic helix-loop-helix factors (bHLH)	TFAP4	MA0691.1.centered	(0, 1)	CT	130	86.74	34	47.62	73.8462	45.1003	63.7376	0.00682349	0.0534507
Basic helix-span-helix factors (bHSH)	TFAP2C	MA0524.1.centered	(-2, -1)	CC	32	22.78	13	14.4	59.375	36.7867	61.4036	0.479638	0.898425
Tryptophan cluster factors	ELF1	MA0473.2.centered	(-1, 0)	CC	68	30.98	12	15.1	82.3529	51.2589	60.6608	0.0345235	0.190895
TEA domain factors	TEAD4	MA0809.1.centered	(1, 2)	CC	44	37.36	10	18.68	77.2727	50	54.5455	0.12052	0.453155
Basic helix-span-helix factors (bHSH)	TFAP2A	MA0003.1.centered	(-2, -1)	CC	36	21.62	24	16.94	33.3333	21.6466	53.9886	0.859412	0.98968
Basic helix-span-helix factors (bHSH)	TFAP2A	MA0003.2.centered	(-2, -1)	CC	33	20.26	20	15.06	39.3939	25.6663	53.4848	0.810821	0.98968
Rel homology region (RHR) factors	RELA	MA0107.1.centered	(-4, -3)	CC	27	18.68	9	10.5	66.6667	43.7901	52.2412	0.489583	0.902368
Tryptophan cluster factors	GABPA	MA0062.1.centered	(-2, -1)	CC	61	29.56	15	14.72	75.4098	50.203	50.2099	0.150669	0.497812
Tryptophan cluster factors	ELF3	MA0640.1.centered	(-2, -1)	CT	66	31.68	10	13.68	84.8485	56.8182	49.3333	0.0403935	0.210944
C2H2 zinc finger factors	SP1	MA0079.2.centered	(0, 1)	CC	41	43.98	21	29.26	48.7805	33.4698	45.745	0.581995	0.964961
Basic helix-span-helix factors (bHSH)	TFAP2A	MA0003.1.centered	(2, 3)	CC	55	24.54	26	15.42	52.7273	37.1638	41.878	0.614416	0.97634
Basic helix-loop-helix factors (bHLH)	TFAP4	MA0691.1.centered	(-2, -1)	CT	132	91.66	44	47.38	66.6667	48.309	38.0006	0.101462	0.423887
Tryptophan cluster factors	ELF1	MA0473.1.centered	(-1, 0)	CT	159	80.5	34	33.3	78.6164	58.6335	34.0809	0.0252055	0.152859
C2H2 zinc finger factors	KLF5	MA0599.1.centered	(-2, -1)	CC	35	47.92	20	32.5	42.8571	32.1786	33.1851	0.767686	0.98968
C2H2 zinc finger factors	SP1	MA0079.3.centered	(1, 2)	CC	49	57.82	20	31.88	59.1837	44.8634	31.9198	0.482665	0.898425
Tryptophan cluster factors	ETS1	MA0098.1.centered	(0, 1)	CC	67	46.34	26	24.72	61.194	46.6552	31.1624	0.442733	0.892062
C2H2 zinc finger factors	SP2	MA0516.1.centered	(-4, -3)	CC	30	52.12	22	41.4	26.6667	20.5679	29.6517	0.956791	0.98968
Rel homology region (RHR) factors	RELA	MA0107.1.centered	(3, 4)	CC	37	23.08	12	11	67.5676	52.3397	29.0943	0.595402	0.964961
C2H2 zinc finger factors	SP2	MA0516.1.centered	(-5, -4)	CC	14	18.02	8	11.96	42.8571	33.6293	27.4399	0.975993	0.98968
Tryptophan cluster factors	FLI1	MA0475.1.centered	(-2, -1)	CC	90	52.72	31	25.5	65.5556	51.6313	26.9687	0.364674	0.797194
C2H2 zinc finger factors	EGR3	MA0732.1.centered	(-1, 0)	CC	26	22.64	9	10.94	65.3846	51.6784	26.522	0.718979	0.98968
Tryptophan cluster factors	ELF1	MA0473.1.centered	(0, 1)	CC	69	43.74	20	19.18	71.0145	56.15	26.4729	0.355721	0.796139
C2H2 zinc finger factors	REST	MA0138.1.centered	(-6, -5)	CT	64	63.58	7	18.06	89.0625	71.5948	24.3979	0.0686285	0.307194
Tryptophan cluster factors	ELF3	MA0640.1.centered	(-1, 0)	CC	47	22.48	16	10.34	65.9574	54.0036	22.1354	0.693236	0.98968
Basic helix-span-helix factors (bHSH)	TFAP2C	MA0524.2.centered	(-4, -3)	CC	31	20.76	18	13.62	41.9355	34.3931	21.9301	0.969951	0.98968
C2H2 zinc finger factors	SP1	MA0079.2.centered	(1, 2)	CC	37	42.36	15	21.66	59.4595	48.8669	21.6765	0.708531	0.98968
Tryptophan cluster factors	SPI1	MA0080.1.centered	(-2, -1)	CC	66	39.56	26	19.84	60.6061	49.8483	21.5809	0.623461	0.97634
C2H2 zinc finger factors	SP1	MA0079.2.centered	(-5, -4)	CC	34	39.32	21	26.94	38.2353	31.4852	21.4388	0.927411	0.98968
Tryptophan cluster factors	SPI1	MA0080.4.centered	(-1, 0)	CT	52	38.42	8	11.28	84.6154	70.6403	19.7835	0.302729	0.729064
Basic helix-loop-helix factors (bHLH)	ASCL1	MA1100.1.centered	(-1, 0)	CT	63	79.48	25	39.3	60.3175	50.5536	19.3139	0.571059	0.958563
C2H2 zinc finger factors	EGR1	MA0162.2.centered	(0, 1)	CC	28	29.66	11	14.56	60.7143	50.9103	19.2573	0.819805	0.98968
C2H2 zinc finger factors	SP1	MA0079.3.centered	(3, 4)	CC	33	35.54	18	21.82	45.4545	38.6044	17.7445	0.923224	0.98968
C2H2 zinc finger factors	REST	MA0138.1.centered	(6, 7)	CT	44	51.38	13	20.6	70.4545	59.9066	17.6074	0.585842	0.964961
Fork head / winged helix factors	E2F1	MA0024.2.centered	(3, 4)	CT	42	72.36	8	22.42	80.9524	69.016	17.295	0.389519	0.841068
C2H2 zinc finger factors	ZNF263	MA0528.1.centered	(-5, -4)	CT	68	68.94	10	18.66	85.2941	72.933	16.9486	0.217109	0.615286
C2H2 zinc finger factors	SP1	MA0079.3.centered	(-3, -2)	CC	24	32.78	13	19.82	45.8333	39.5363	15.9272	0.981204	0.98968
Tryptophan cluster factors	ELF1	MA0473.1.centered	(1, 2)	TC	145	74.12	22	19.76	84.8276	73.3405	15.6626	0.136509	0.484221
Tryptophan cluster factors	SPI1	MA0080.4.centered	(3, 4)	CT	104	83.68	14	21.06	86.5385	74.8327	15.6426	0.133194	0.484221
C2H2 zinc finger factors	CTCF	MA0139.1.centered	(-1, 0)	CT	820	479.1	68	97.18	91.7073	79.7161	15.0424	8.53887e-08	1.60531e-05
C2H2 zinc finger factors	CTCFL	MA1102.1.centered	(-3, -2)	CT	539	344.3	75	86.42	86.0853	74.8998	14.934	0.000756565	0.0139449
Tryptophan cluster factors	FLI1	MA0475.1.centered	(-3, -2)	CT	204	135.16	51	46.72	75	65.4336	14.6201	0.197132	0.594974
Tryptophan cluster factors	SPI1	MA0080.2.centered	(-3, -2)	CT	138	87.76	29	27.18	78.9855	69.0292	14.4234	0.251832	0.666824
Basic helix-span-helix factors (bHSH)	TFAP2C	MA0524.2.centered	(2, 3)	CC	29	21.54	17	13.64	41.3793	36.676	12.8241	0.949127	0.98968
Tryptophan cluster factors	FLI1	MA0475.1.centered	(-1, 0)	TC	157	96.28	18	20.48	88.535	78.7287	12.4558	0.105743	0.425661
Basic helix-span-helix factors (bHSH)	TFAP2A	MA0003.2.centered	(-1, 0)	CT	93	68.58	25	23.8	73.1183	65.296	11.9797	0.537928	0.94194
C2H2 zinc finger factors	CTCF	MA0139.1.centered	(-6, -5)	CC	73	76.92	22	28.64	69.863	62.7665	11.3062	0.628389	0.97634
Tryptophan cluster factors	FLI1	MA0475.1.centered	(1, 2)	CT	117	137.6	20	34.64	82.906	74.8256	10.799	0.265902	0.684844
Tryptophan cluster factors	ELF1	MA0473.1.centered	(3, 4)	CT	114	172.76	16	38.72	85.9649	77.5874	10.7975	0.188165	0.579918
Basic helix-loop-helix factors (bHLH)	MAX	MA0058.2.centered	(3, 4)	CC	43	31.12	13	11.52	69.7674	62.982	10.7736	0.843234	0.98968
C2H2 zinc finger factors	SP1	MA0079.2.centered	(2, 3)	CC	25	30.74	14	18.52	44	39.7528	10.6841	0.953872	0.98968
Tryptophan cluster factors	SPI1	MA0080.2.centered	(1, 2)	CT	83	112.88	8	20.1	90.3614	82.1935	9.93749	0.23094	0.638482
Fork head / winged helix factors	E2F6	MA0471.1.centered	(-4, -3)	CC	11	17	7	11.36	36.3636	33.1765	9.60671	0.818965	0.98968
Tryptophan cluster factors	SPI1	MA0080.1.centered	(-1, 0)	TC	68	36.62	15	10.5	77.9412	71.3271	9.27281	0.724933	0.98968
Tryptophan cluster factors	ETS1	MA0098.1.centered	(-1, 0)	TC	83	49.42	16	12.5	80.7229	74.7066	8.05323	0.660916	0.98968
Tryptophan cluster factors	ETS1	MA0098.1.centered	(-3, -2)	CT	55	79.46	12	21.6	78.1818	72.8165	7.36826	0.724359	0.98968
Tryptophan cluster factors	GABPA	MA0062.1.centered	(-1, 0)	TC	75	46.68	12	10.02	84	78.5347	6.95908	0.693585	0.98968
Fork head / winged helix factors	FOXA1	MA0148.3.centered	(-1, 0)	TT	248	158.78	19	21.7	92.3387	86.3333	6.95609	0.108828	0.426243
Fork head / winged helix factors	FOXA1	MA0148.2.centered	(-2, -1)	TT	678	1174.18	65	181.4	90.413	84.5509	6.93317	0.00205373	0.02574
Fork head / winged helix factors	FOXA1	MA0148.1.centered	(-2, -1)	TT	674	1166.98	65	180.06	90.3561	84.5704	6.84123	0.00244264	0.0273836
Fork head / winged helix factors	FOXA1	MA0148.3.centered	(0, 1)	TT	708	1091.94	62	157.64	91.2429	85.5633	6.63793	0.00177301	0.023809
C2H2 zinc finger factors	KLF9	MA1107.1.centered	(-4, -3)	CC	28	34.38	12	15.94	57.1429	53.6358	6.53858	0.953873	0.98968
Basic leucine zipper factors (bZIP)	CEBPB	MA0466.1.centered	(-3, -2)	TT	317	370.8	41	66.92	87.0662	81.9525	6.23984	0.142081	0.488865
C2H2 zinc finger factors	CTCF	MA0139.1.centered	(0, 1)	CC	55	34.24	19	13.14	65.4545	61.6238	6.21629	0.968269	0.98968
C2H2 zinc finger factors	SP1	MA0079.2.centered	(-4, -3)	CC	29	40.1	16	23.12	44.8276	42.3441	5.86491	0.924597	0.98968
Tryptophan cluster factors	ELF1	MA0473.2.centered	(0, 1)	TC	116	43.44	23	10.52	80.1724	75.7827	5.79252	0.784363	0.98968
Tryptophan cluster factors	IRF1	MA0050.2.centered	(-2, -1)	TC	52	116.7	4	14.68	92.3077	87.4207	5.59016	0.56412	0.957965
Tryptophan cluster factors	FLI1	MA0475.2.centered	(1, 2)	CT	34	47.48	8	13.06	76.4706	72.4937	5.48587	0.95002	0.98968
Basic leucine zipper factors (bZIP)	CEBPA	MA0102.3.centered	(-4, -3)	TT	233	311.58	30	53.54	87.1245	82.8166	5.20168	0.286073	0.707655
Tryptophan cluster factors	SPI1	MA0080.4.centered	(-5, -4)	TT	389	323.34	30	38.74	92.2879	88.0188	4.85023	0.106415	0.425661
Basic leucine zipper factors (bZIP)	CEBPB	MA0466.1.centered	(3, 4)	TT	335	247.52	47	44.54	85.9701	82.0055	4.83462	0.320647	0.75352
Tryptophan cluster factors	SPI1	MA0080.1.centered	(1, 2)	CT	58	102.72	16	31.4	72.4138	69.4315	4.29536	0.902786	0.98968
Tryptophan cluster factors	IRF1	MA0050.2.centered	(-3, -2)	TT	310	423.28	14	35.66	95.4839	91.5753	4.26813	0.0716477	0.31325
Rel homology region (RHR) factors	RELA	MA0107.1.centered	(1, 2)	TT	259	259.72	20	29.34	92.278	88.7032	4.03004	0.265923	0.684844
Tryptophan cluster factors	ELF1	MA0473.2.centered	(2, 3)	CT	49	70.48	10	16.48	79.5918	76.6175	3.88209	0.928939	0.98968
Tryptophan cluster factors	SPI1	MA0080.4.centered	(1, 2)	TC	81	45.2	16	10.28	80.2469	77.2566	3.87058	0.922602	0.98968
STAT domain factors	STAT3	MA0144.2.centered	(3, 4)	TT	536	371.82	26	30.84	95.1493	91.7057	3.75505	0.0666638	0.305678
Fork head / winged helix factors	FOXA1	MA0148.2.centered	(-3, -2)	TT	216	153.4	24	21.96	88.8889	85.6845	3.73977	0.51493	0.930835
Tryptophan cluster factors	IRF1	MA0050.2.centered	(3, 4)	TT	383	423.8	25	41.44	93.4726	90.2218	3.6031	0.156228	0.497812
Basic leucine zipper factors (bZIP)	MAFK	MA0496.2.centered	(1, 2)	TC	161	140.36	12	14.6	92.5466	89.5982	3.2907	0.534914	0.94194
Basic helix-loop-helix factors (bHLH)	MYCN	MA0104.4.centered	(-4, -3)	CC	35	34.28	14	14.36	60	58.1097	3.25301	0.904988	0.98968
Fork head / winged helix factors	FOXA1	MA0148.1.centered	(-3, -2)	TT	213	150.7	24	21.14	88.7324	85.9721	3.21065	0.594042	0.964961
Tryptophan cluster factors	IRF1	MA0050.2.centered	(-4, -3)	TT	271	273.96	18	25.74	93.3579	90.6045	3.039	0.35008	0.796139
Tryptophan cluster factors	SPI1	MA0080.4.centered	(-4, -3)	TT	257	200.68	19	20.14	92.607	89.9641	2.93771	0.452098	0.892062
Tryptophan cluster factors	FLI1	MA0475.1.centered	(0, 1)	TT	1188	868.72	64	69.96	94.6128	91.9468	2.89953	0.0297762	0.169634
Tryptophan cluster factors	SPI1	MA0080.2.centered	(0, 1)	TT	490	440.54	22	30.84	95.5102	92.9995	2.6997	0.156011	0.497812
TEA domain factors	TEAD4	MA0809.1.centered	(-1, 0)	TT	392	335.04	23	26.82	94.1327	91.995	2.32368	0.360604	0.797194
Tryptophan cluster factors	ELF1	MA0473.1.centered	(2, 3)	TT	941	651.66	47	45.76	95.0053	92.9779	2.1805	0.135898	0.484221
Tryptophan cluster factors	ELF3	MA0640.1.centered	(2, 3)	CT	57	69.08	12	15.66	78.9474	77.3306	2.09068	0.971065	0.98968
Basic leucine zipper factors (bZIP)	CEBPA	MA0102.3.centered	(2, 3)	TT	329	235.8	51	40.58	84.4985	82.7905	2.06301	0.728965	0.98968
STAT domain factors	STAT3	MA0144.2.centered	(-4, -3)	TT	325	254.78	34	31.06	89.5385	87.8091	1.96947	0.650638	0.98968
Tryptophan cluster factors	FLI1	MA0475.2.centered	(0, 1)	TT	462	346.68	27	25.94	94.1558	92.5176	1.77074	0.466081	0.898425
Basic helix-loop-helix factors (bHLH)	MYCN	MA0104.4.centered	(2, 3)	CC	35	33.24	14	13.6	60	59.0854	1.54786	0.860658	0.98968
Basic leucine zipper factors (bZIP)	MAFK	MA0496.2.centered	(-2, -1)	TC	166	150.3	12	12.98	92.7711	91.3639	1.54015	0.825894	0.98968
Tryptophan cluster factors	GABPA	MA0062.1.centered	(1, 2)	CT	69	121.38	15	27.66	78.2609	77.2121	1.35835	0.965367	0.98968
C2H2 zinc finger factors	KLF9	MA1107.1.centered	(1, 2)	CC	15	16.62	9	10.04	40	39.5909	1.03343	0.780411	0.98968
C2H2 zinc finger factors	SP1	MA0079.3.centered	(-4, -3)	CC	26	28.66	15	16.64	42.3077	41.94	0.876744	0.83409	0.98968
Tryptophan cluster factors	SPI1	MA0080.4.centered	(2, 3)	TT	586	304.8	30	17.9	94.8805	94.1273	0.800246	0.770717	0.98968
Tryptophan cluster factors	IRF1	MA0050.2.centered	(2, 3)	TT	322	315.04	23	24.1	92.8571	92.3502	0.54896	0.939402	0.98968
Rel homology region (RHR) factors	RELA	MA0107.1.centered	(0, 1)	TT	172	195.16	13	15.68	92.4419	91.9656	0.517904	0.970211	0.98968
Tryptophan cluster factors	ELF1	MA0473.2.centered	(1, 2)	TT	545	362.58	38	25.94	93.0275	92.8457	0.195815	0.972565	0.98968
C2H2 zinc finger factors	SP1	MA0079.3.centered	(2, 3)	CC	36	42.66	22	26	38.8889	39.053	-0.420168	0.859905	0.98968
C2H2 zinc finger factors	SP1	MA0079.2.centered	(3, 4)	CC	41	56.14	24	32.56	41.4634	42.0021	-1.28261	0.887106	0.98968
Tryptophan cluster factors	GABPA	MA0062.1.centered	(0, 1)	TT	461	360.36	32	19.42	93.0586	94.6109	-1.6408	0.476594	0.898425
Tryptophan cluster factors	ELF3	MA0640.1.centered	(1, 2)	TT	528	336.82	47	22.06	91.0985	93.4505	-2.51686	0.306362	0.729064
Fork head / winged helix factors	E2F1	MA0024.2.centered	(2, 3)	TC	40	39.44	13	12.12	67.5	69.2698	-2.5549	0.915052	0.98968
C2H2 zinc finger factors	YY1	MA0095.1.centered	(2, 3)	CT	236	203.22	47	35.6	80.0847	82.482	-2.90644	0.681781	0.98968
C2H2 zinc finger factors	ZNF384	MA1125.1.centered	(-6, -5)	TT	659	815.18	103	104.62	84.3703	87.166	-3.2074	0.209346	0.605494
Basic helix-loop-helix factors (bHLH)	ASCL1	MA1100.1.centered	(1, 2)	CT	66	72.94	36	38.54	45.4545	47.1621	-3.62051	0.973642	0.98968
Basic leucine zipper factors (bZIP)	FOSL2	MA0478.1.centered	(-1, 0)	TC	342	742.3	47	70.38	86.2573	90.5187	-4.7077	0.0774412	0.330885
Basic leucine zipper factors (bZIP)	NFE2	MA0841.1.centered	(1, 2)	TC	130	250.08	16	19.82	87.6923	92.0745	-4.75944	0.284035	0.707655
C2H2 zinc finger factors	ZNF384	MA1125.1.centered	(-1, 0)	TT	723	1235.98	118	150.02	83.6791	87.8623	-4.76103	0.0286864	0.168532
Basic leucine zipper factors (bZIP)	FOS	MA0476.1.centered	(-2, -1)	TC	358	709.46	49	64.58	86.3128	90.8973	-5.04355	0.0519357	0.256945
C2H2 zinc finger factors	ZNF384	MA1125.1.centered	(-2, -1)	TT	1095	1450.24	191	183.46	82.5571	87.3497	-5.48669	0.0043661	0.0456015
Tryptophan cluster factors	ETS1	MA0098.1.centered	(-2, -1)	TT	540	442.78	66	29.76	87.7778	93.2788	-5.89743	0.0116221	0.0758506
Basic leucine zipper factors (bZIP)	FOSL2	MA0478.1.centered	(2, 3)	TC	405	779.04	56	65.36	86.1728	91.6102	-5.93531	0.0117004	0.0758506
Basic leucine zipper factors (bZIP)	JUND	MA0491.1.centered	(-2, -1)	TC	454	865.26	64	74.86	85.9031	91.3483	-5.9609	0.00825546	0.0596934
Basic leucine zipper factors (bZIP)	MAFK	MA0496.2.centered	(3, 4)	CT	34	48.44	13	16.6	61.7647	65.7308	-6.03385	0.971248	0.98968
Tryptophan cluster factors	SPI1	MA0080.1.centered	(0, 1)	TT	352	347.28	39	17.62	88.9205	94.9263	-6.32684	0.0108545	0.0755795
Rel homology region (RHR) factors	EBF1	MA0154.2.centered	(1, 2)	CT	79	71.46	21	15.22	73.4177	78.7014	-6.71354	0.683707	0.98968
Basic leucine zipper factors (bZIP)	FOS	MA0476.1.centered	(1, 2)	TC	371	746.28	54	62.1	85.4447	91.6787	-6.79981	0.00562657	0.0468648
Fork head / winged helix factors	E2F6	MA0471.1.centered	(1, 2)	TC	30	35.06	11	11.2	63.3333	68.0548	-6.93769	0.972851	0.98968
C2H2 zinc finger factors	ZNF384	MA1125.1.centered	(-5, -4)	TT	657	913.2	126	118.72	80.8219	86.9996	-7.10078	0.0057027	0.0468648
Basic helix-span-helix factors (bHSH)	TFAP2C	MA0524.2.centered	(-3, -2)	CC	30	19.7	19	11.92	36.6667	39.4924	-7.1551	0.890726	0.98968
C2H2 zinc finger factors	ZNF384	MA1125.1.centered	(-3, -2)	TT	877	1183.74	170	155.66	80.6157	86.8502	-7.17836	0.00137885	0.0199404
Basic leucine zipper factors (bZIP)	MAFK	MA0496.2.centered	(-4, -3)	CT	32	45.86	14	18.06	56.25	60.6193	-7.20773	0.971722	0.98968
Basic leucine zipper factors (bZIP)	NFE2	MA0841.1.centered	(-2, -1)	TC	115	232.3	18	21.12	84.3478	90.9083	-7.21659	0.152008	0.497812
C2H2 zinc finger factors	ZNF384	MA1125.1.centered	(-4, -3)	TT	731	1036.08	142	135.08	80.5746	86.9624	-7.34552	0.00247618	0.0273836
Basic leucine zipper factors (bZIP)	JUND	MA0491.1.centered	(1, 2)	TC	434	833.84	65	66.78	85.023	91.9913	-7.57488	0.000815926	0.0139449
Basic leucine zipper factors (bZIP)	JUNB	MA0490.1.centered	(-1, 0)	TC	301	607.28	48	54.18	84.0532	91.0783	-7.71325	0.00738357	0.0555244
C2H2 zinc finger factors	ZNF384	MA1125.1.centered	(1, 2)	TT	360	1241.56	69	151	80.8333	87.8379	-7.9744	0.00468851	0.0463915
C2H2 zinc finger factors	ZNF384	MA1125.1.centered	(0, 1)	TT	524	1236.04	100	148.4	80.916	87.9939	-8.04361	0.00107653	0.0168656
C2H2 zinc finger factors	ZNF384	MA1125.1.centered	(2, 3)	TT	224	1148.6	46	138.7	79.4643	87.9244	-9.62206	0.00526778	0.0468648
Basic leucine zipper factors (bZIP)	JUNB	MA0490.1.centered	(2, 3)	TC	294	624.24	49	45.84	83.3333	92.6567	-10.0622	0.000187289	0.00704206
Basic leucine zipper factors (bZIP)	FOSL1	MA0477.1.centered	(-2, -1)	TC	294	649.5	55	61.08	81.2925	90.5958	-10.269	0.0006636	0.0139449
Basic leucine zipper factors (bZIP)	FOSL1	MA0477.1.centered	(1, 2)	TC	317	626.3	57	52.18	82.0189	91.6685	-10.5266	0.000184719	0.00704206
Basic helix-span-helix factors (bHSH)	TFAP2C	MA0524.1.centered	(3, 4)	CC	53	28.92	34	17.28	35.8491	40.249	-10.9317	0.998118	0.998118
Basic leucine zipper factors (bZIP)	FOSL1	MA0477.1.centered	(0, 1)	CT	60	139.46	16	23.02	73.3333	83.4935	-12.1688	0.249577	0.666824
C2H2 zinc finger factors	CTCFL	MA1102.1.centered	(1, 2)	CC	22	40.9	15	25.84	31.8182	36.8215	-13.5881	0.9779	0.98968
C2H2 zinc finger factors	ZNF384	MA1125.1.centered	(3, 4)	TT	166	925.72	40	110.86	75.9036	88.0245	-13.7699	0.000713545	0.0139449
Fork head / winged helix factors	E2F6	MA0471.1.centered	(2, 3)	CT	37	59	13	14.36	64.8649	75.661	-14.2691	0.53353	0.94194
Basic helix-span-helix factors (bHSH)	TFAP2C	MA0524.1.centered	(2, 3)	CT	141	121.06	61	39.74	56.7376	67.1733	-15.5355	0.29803	0.727658
C2H2 zinc finger factors	ZNF384	MA1125.1.centered	(6, 7)	TT	163	596.76	44	73.92	73.0061	87.6131	-16.6721	0.000254423	0.00797193
Basic helix-loop-helix factors (bHLH)	MITF	MA0620.2.centered	(-4, -3)	TC	84	116.06	23	14.32	72.619	87.6616	-17.1598	0.0418801	0.212796
Basic helix-loop-helix factors (bHLH)	USF1	MA0093.2.centered	(2, 3)	TC	108	147.36	29	17.06	73.1481	88.4229	-17.2747	0.015009	0.0940564
C2H2 zinc finger factors	SP1	MA0079.3.centered	(-2, -1)	CC	74	107.3	50	65.18	32.4324	39.2544	-17.3789	0.748544	0.98968
Basic helix-loop-helix factors (bHLH)	MITF	MA0620.2.centered	(2, 3)	TC	84	113.32	23	13.56	72.619	88.0339	-17.5101	0.0369086	0.198252
C2H2 zinc finger factors	ZNF384	MA1125.1.centered	(4, 5)	TT	163	738.88	47	92.4	71.1656	87.4946	-18.6628	3.04269e-05	0.00214985
C2H2 zinc finger factors	ZNF384	MA1125.1.centered	(5, 6)	TT	164	674.8	48	85.64	70.7317	87.3088	-18.9868	3.43062e-05	0.00214985
Basic helix-span-helix factors (bHSH)	TFAP2A	MA0003.3.centered	(-2, -1)	CT	47	49.44	22	16.4	53.1915	66.8285	-20.406	0.480045	0.898425
Basic helix-loop-helix factors (bHLH)	USF2	MA0526.1.centered	(2, 3)	TC	90	127.82	30	16.22	66.6667	87.3103	-23.644	0.00573346	0.0468648
C2H2 zinc finger factors	CTCFL	MA1102.1.centered	(-8, -7)	CC	39	60.22	24	29.44	38.4615	51.1126	-24.7513	0.618152	0.97634
Basic helix-span-helix factors (bHSH)	TFAP2A	MA0003.2.centered	(2, 3)	CT	83	80.04	44	28.68	46.988	64.1679	-26.7734	0.219278	0.615286
C2H2 zinc finger factors	EGR1	MA0162.2.centered	(2, 3)	CC	33	43.18	25	28.46	24.2424	34.0899	-28.8867	0.834469	0.98968
Basic helix-span-helix factors (bHSH)	TFAP2A	MA0003.3.centered	(1, 2)	CT	65	62.48	34	20.26	47.6923	67.5736	-29.4217	0.199379	0.594974
C2H2 zinc finger factors	KLF9	MA1107.1.centered	(2, 3)	CC	25	33.9	15	13.88	40	59.056	-32.2677	0.541114	0.94194
Basic helix-loop-helix factors (bHLH)	USF2	MA0526.2.centered	(-3, -2)	TC	89	137.98	38	19.12	57.3034	86.1429	-33.4787	0.000367119	0.00985978
Basic helix-span-helix factors (bHSH)	TFAP2C	MA0524.2.centered	(1, 2)	CC	27	17.9	21	11.68	22.2222	34.7486	-36.0486	0.894411	0.98968
C2H2 zinc finger factors	CTCFL	MA1102.1.centered	(-2, -1)	CC	34	30.04	26	18.94	23.5294	36.9507	-36.3222	0.766875	0.98968
Basic leucine zipper factors (bZIP)	NFE2	MA0841.1.centered	(0, 1)	CT	16	42.58	9	10.08	43.75	76.3269	-42.6808	0.183433	0.574756
Basic helix-span-helix factors (bHSH)	TFAP2A	MA0003.1.centered	(1, 2)	CC	32	20.62	28	16	12.5	22.4054	-44.21	0.940767	0.98968
C2H2 zinc finger factors	CTCF	MA0139.1.centered	(3, 4)	CC	23	47.62	16	21.46	30.4348	54.9349	-44.5985	0.403986	0.846143
C2H2 zinc finger factors	KLF5	MA0599.1.centered	(2, 3)	CC	26	39.98	20	21	23.0769	47.4737	-51.3901	0.452435	0.892062
C2H2 zinc finger factors	SP2	MA0516.1.centered	(-1, 0)	CC	11	29.18	9	17.92	18.1818	38.5881	-52.8823	0.795421	0.98968
C2H2 zinc finger factors	EGR1	MA0162.3.centered	(0, 1)	CC	9	14.74	8	11.02	11.1111	25.2374	-55.9737	0.969032	0.98968
C2H2 zinc finger factors	EGR1	MA0162.2.centered	(-4, -3)	CC	31	52.52	27	32.96	12.9032	37.243	-65.3539	0.435288	0.892062
C2H2 zinc finger factors	KLF5	MA0599.1.centered	(-4, -3)	CC	19	35.18	16	18.56	15.7895	47.2428	-66.578	0.405068	0.846143
C2H2 zinc finger factors	EGR1	MA0162.3.centered	(-6, -5)	CC	9	20.4	8	11.04	11.1111	45.8824	-75.7835	0.614169	0.97634
C2H2 zinc finger factors	SP1	MA0079.2.centered	(-3, -2)	CC	42	78.82	39	51.64	7.14286	34.4836	-79.2862	0.27989	0.707655
C2H2 zinc finger factors	EGR1	MA0162.2.centered	(-1, 0)	CC	17	32.66	18	22.58	0	30.8634	-119.059	0.444438	0.892062
C2H2 zinc finger factors	SP2	MA0516.1.centered	(0, 1)	CC	13	20.58	16	10.14	0	50.7289	-145.491	0.143019	0.488865
C2H2 zinc finger factors	EGR3	MA0732.1.centered	(-5, -4)	CC	12	23.58	14	16.6	0	29.6014	-156.304	0.455521	0.892062
Tryptophan cluster factors	FLI1	MA0475.2.centered	(-4, -3)	CC	4	18.98	6	14.24	0	24.9737	-300.211	0.554819	0.956935
C2H2 zinc finger factors	SP4	MA0685.1.centered	(-2, -1)	CC	9	21.52	14	17.76	0	17.4721	-417.967	0.352277	0.796139
Fork head / winged helix factors	E2F1	MA0024.2.centered	(0, 1)	CC	8	24.58	11	24.06	0	2.11554	-1872.6	0.724202	0.98968
Fork head / winged helix factors	E2F6	MA0471.1.centered	(-1, 0)	CC	16	22.4	19	22.26	0	0.625	-3100	0.866636	0.98968
